# Supplementary material for: (20S)-22-Acetoxymethyl-6β-meth­oxy-3α,5-dihydro-3′H-cyclo­propa[3α,5]-5α-pregnane
Source: Acta Crystallogr Sect E Struct Rep Online. 2009 Jun 6;65(Pt 7):o1486. doi: 10.1107/S1600536809020674 (PMC2969319; doi:10.1107/S1600536809020674)
Supplement: Supplementary file 2 [file e-65-o1486-Isup2.hkl]

# 
# h,k,l, Fc-squared, Fo-squared, sigma(Fo-squared) and status flag 
# 
data_I
_shelx_title '  P21' 
_shelx_refln_list_code          4 
_shelx_F_calc_maximum      136.41 
_exptl_crystal_F_000       428.00 
_reflns_d_resolution_high  0.7697 
 
loop_ 
 _symmetry_equiv_pos_as_xyz 
 'x, y, z' 
 '-x, y+1/2, -z' 
 
_cell_length_a     9.8222 
_cell_length_b     7.6128 
_cell_length_c    15.2309 
_cell_angle_alpha  90.000 
_cell_angle_beta  107.604 
_cell_angle_gamma  90.000 
 
_shelx_F_squared_multiplier     1.000 
 
loop_ 
 _refln_index_h 
 _refln_index_k 
 _refln_index_l 
 _refln_F_squared_calc 
 _refln_F_squared_meas 
 _refln_F_squared_sigma 
 _refln_observed_status 
   1   0   0     1116.32     1125.37     19.03 o 
   2   0   0     6933.27     6708.54    111.27 o 
   3   0   0        0.98       -0.48      0.43 o 
   4   0   0      558.49      582.53     10.02 o 
   5   0   0       67.00       74.78      1.73 o 
   6   0   0      618.88      653.86      7.87 o 
   7   0   0        3.13        5.86      0.64 o 
   8   0   0      265.52      280.43      4.45 o 
   9   0   0       21.21       27.12      1.22 o 
  10   0   0       16.59       20.90      1.67 o 
  11   0   0       43.95       48.92      2.33 o 
  12   0   0       11.36       14.73      2.32 o 
   1   1   0     8173.72     8078.38    308.80 o 
   2   1   0     4094.62     4048.36     38.57 o 
   3   1   0      397.77      411.95      3.75 o 
   4   1   0       27.04       28.75      0.87 o 
   5   1   0      187.07      199.86      2.05 o 
   6   1   0       44.88       41.31      1.04 o 
   7   1   0      201.50      202.74      2.38 o 
   8   1   0      160.74      161.50      2.06 o 
   9   1   0       33.13       34.49      1.10 o 
  10   1   0       18.13       19.97      0.91 o 
  11   1   0        0.40       -0.32      0.71 o 
  12   1   0       39.37       40.14      2.95 o 
   0   2   0     5587.86     5315.92     61.17 o 
   1   2   0     1235.82     1265.20     12.06 o 
   2   2   0      892.50      936.49     16.54 o 
   3   2   0       58.51       58.10      1.35 o 
   4   2   0       28.59       31.12      0.68 o 
   5   2   0      268.49      267.80      2.87 o 
   6   2   0      145.96      157.32      2.25 o 
   7   2   0      439.08      441.12      5.44 o 
   8   2   0      421.34      395.33      5.76 o 
   9   2   0      141.98      143.24      2.49 o 
  10   2   0       77.47       73.30      2.02 o 
  11   2   0       47.71       48.87      1.89 o 
   1   3   0     1956.08     2058.68     21.25 o 
   2   3   0      213.09      230.18      2.43 o 
   3   3   0      262.64      276.44      3.70 o 
   4   3   0      142.43      161.76      2.47 o 
   5   3   0      191.63      181.95      3.68 o 
   6   3   0      820.37      852.80     12.02 o 
   7   3   0      349.41      355.46      4.89 o 
   8   3   0       34.27       35.37      1.77 o 
   9   3   0       51.95       54.96      3.14 o 
  10   3   0        9.95       10.93      1.29 o 
  11   3   0       32.36       35.80      1.72 o 
   0   4   0       66.84       65.87      1.43 o 
   1   4   0      529.77      544.87      4.97 o 
   2   4   0      459.34      516.29      5.92 o 
   3   4   0      166.53      156.15      2.41 o 
   4   4   0      216.36      212.25      4.85 o 
   5   4   0      140.15      159.26      2.61 o 
   6   4   0      273.18      254.97      3.61 o 
   7   4   0      288.67      295.66      3.47 o 
   8   4   0        4.11        3.58      0.72 o 
   9   4   0      132.96      123.09      2.86 o 
  10   4   0       80.67       73.89      7.55 o 
  11   4   0        7.67        8.73      1.55 o 
   1   5   0      935.99      913.00      8.18 o 
   2   5   0      108.11      101.53      1.67 o 
   3   5   0      523.26      509.77      5.85 o 
   4   5   0       28.71       31.82      1.22 o 
   5   5   0      548.94      534.72      6.24 o 
   6   5   0      151.15      145.50      2.08 o 
   7   5   0       35.34       37.19      1.18 o 
   8   5   0       56.48       59.04      1.93 o 
   9   5   0       83.80       86.96      2.85 o 
  10   5   0       13.24       12.23      1.25 o 
   0   6   0      789.80      787.61     10.90 o 
   1   6   0      391.19      382.23      4.02 o 
   2   6   0      123.62      120.16      1.86 o 
   3   6   0      138.42      133.25      1.87 o 
   4   6   0      359.07      335.10      4.15 o 
   5   6   0        2.36        1.06      0.48 o 
   6   6   0       56.37       55.23      1.52 o 
   7   6   0       24.84       25.74      1.37 o 
   8   6   0       41.27       45.22      2.58 o 
   9   6   0        6.11        5.53      1.11 o 
   1   7   0      315.18      322.79      3.69 o 
   2   7   0      222.61      211.61      2.94 o 
   3   7   0       57.37       55.09      1.21 o 
   4   7   0        0.73        1.28      0.54 o 
   5   7   0       39.37       42.15      1.45 o 
   6   7   0       30.35       27.03      1.48 o 
   7   7   0       22.54       22.74      1.59 o 
   8   7   0       41.12       45.55      2.00 o 
   0   8   0        2.81        2.47      1.06 o 
   1   8   0        0.89        0.27      0.62 o 
   2   8   0        3.80        2.39      0.67 o 
   3   8   0        2.98        2.07      0.72 o 
   4   8   0       55.55       56.81      1.50 o 
   5   8   0       60.11       55.23      1.96 o 
   6   8   0       14.62       15.97      1.64 o 
   7   8   0       66.61       70.11      2.82 o 
   1   9   0       36.85       37.62      1.33 o 
   2   9   0       20.47       19.25      1.73 o 
   3   9   0       14.91       17.67      1.27 o 
   4   9   0        5.10        4.04      1.07 o 
   5   9   0       90.89       97.23      2.73 o 
 -12   0   1        1.63        4.91      1.86 o 
 -11   0   1       21.32       19.76      2.09 o 
 -10   0   1       14.68       13.38      1.00 o 
  -9   0   1       48.18       42.92      1.44 o 
  -8   0   1      168.04      159.13      2.87 o 
  -7   0   1       22.09       21.45      1.19 o 
  -6   0   1       15.41       18.36      1.05 o 
  -5   0   1       15.98       10.27      0.75 o 
  -4   0   1       72.30      101.43      2.55 o 
  -3   0   1     1406.91     1468.68     19.36 o 
  -2   0   1    18608.69    15747.80    226.14 o 
  -1   0   1      361.16      378.31      3.66 o 
   1   0   1      107.27      107.35      1.92 o 
   2   0   1       86.27       83.04      1.64 o 
   3   0   1     1382.63     1369.11     18.17 o 
   4   0   1      178.75      202.72      3.09 o 
   5   0   1      536.94      549.60      7.69 o 
   6   0   1        2.39        2.97      0.52 o 
   7   0   1        5.50        8.76      0.64 o 
   8   0   1       32.65       29.33      1.06 o 
   9   0   1      119.43      110.26      2.38 o 
  10   0   1        1.51        2.51      1.09 o 
  11   0   1        0.51        1.11      1.10 o 
 -12   1   1       23.14       27.05      1.61 o 
 -11   1   1      120.19      125.90      2.46 o 
 -10   1   1       14.97       16.96      1.12 o 
  -9   1   1       27.82       25.03      0.90 o 
  -8   1   1      127.98      121.68      1.86 o 
  -7   1   1       20.12       21.60      0.80 o 
  -6   1   1       30.44       29.10      0.88 o 
  -5   1   1        9.38       14.00      0.61 o 
  -4   1   1     1625.77     1788.95     17.04 o 
  -3   1   1     1253.94     1328.16     13.88 o 
  -2   1   1     2726.90     2737.24    157.28 o 
  -1   1   1     5040.14     5012.70    114.42 o 
   0   1   1     1281.25     1294.78     13.18 o 
   1   1   1      652.33      686.57      6.06 o 
   2   1   1        1.64        2.77      0.20 o 
   3   1   1      124.35      126.45      1.31 o 
   4   1   1       28.82       33.73      0.62 o 
   5   1   1       94.31       92.96      1.36 o 
   6   1   1      472.02      457.01      4.66 o 
   7   1   1       85.47       85.79      1.49 o 
   8   1   1       29.92       27.45      0.84 o 
   9   1   1       46.21       48.71      1.25 o 
  10   1   1       65.18       61.12      1.47 o 
  11   1   1        4.78        3.97      0.83 o 
 -12   2   1       17.07       18.07      1.39 o 
 -11   2   1       39.43       41.02      1.77 o 
 -10   2   1       25.50       21.70      1.08 o 
  -9   2   1       59.73       65.53      2.39 o 
  -8   2   1      201.75      184.89      3.29 o 
  -7   2   1      189.81      192.42      2.46 o 
  -6   2   1      176.01      170.32      2.41 o 
  -5   2   1      548.45      581.87      5.78 o 
  -4   2   1       19.31       29.91      0.80 o 
  -3   2   1      925.35      994.14     11.43 o 
  -2   2   1     1837.39     1888.29     18.03 o 
  -1   2   1       29.63       33.02      0.51 o 
   0   2   1     1402.31     1409.99     14.36 o 
   1   2   1     2889.18     2936.41     27.51 o 
   2   2   1     1421.04     1437.69     11.75 o 
   3   2   1      229.86      211.07      1.92 o 
   4   2   1      338.89      343.96      3.02 o 
   5   2   1      493.47      522.52      4.78 o 
   6   2   1      214.63      215.89      2.45 o 
   7   2   1      344.84      353.40      4.73 o 
   8   2   1        2.03        1.72      0.52 o 
   9   2   1      228.33      221.54      3.52 o 
  10   2   1        7.80        8.09      0.88 o 
  11   2   1       43.23       42.26      1.82 o 
 -11   3   1       21.97       18.52      1.39 o 
 -10   3   1       33.91       35.96      1.90 o 
  -9   3   1       81.45       74.42      2.58 o 
  -8   3   1      164.45      169.57      2.72 o 
  -7   3   1      206.85      200.17      3.94 o 
  -6   3   1      129.35      135.90      2.26 o 
  -5   3   1       57.44       65.72      1.26 o 
  -4   3   1       86.55       94.73      1.50 o 
  -3   3   1      541.40      597.62      6.55 o 
  -2   3   1      399.90      415.33      4.12 o 
  -1   3   1       55.06       52.57      0.79 o 
   0   3   1      716.29      758.13      7.90 o 
   1   3   1      521.04      533.65      5.75 o 
   2   3   1      129.99      139.30      1.65 o 
   3   3   1     1165.40     1260.42     12.05 o 
   4   3   1      661.28      730.03      7.20 o 
   5   3   1      526.55      532.85      5.45 o 
   6   3   1      225.12      216.30      2.60 o 
   7   3   1      103.45      101.09      1.73 o 
   8   3   1       56.54       57.86      1.51 o 
   9   3   1        5.86        6.58      0.82 o 
  10   3   1        1.23        2.84      1.13 o 
  11   3   1        2.84        0.76      1.19 o 
 -11   4   1       50.11       52.03      2.54 o 
 -10   4   1       52.14       54.38      1.96 o 
  -9   4   1       29.18       24.32      1.22 o 
  -8   4   1      256.93      259.43      3.47 o 
  -7   4   1       18.32       17.64      0.92 o 
  -6   4   1      147.01      146.49      2.46 o 
  -5   4   1      344.85      377.85      5.02 o 
  -4   4   1       53.23       52.51      1.24 o 
  -3   4   1      469.71      442.97      5.65 o 
  -2   4   1       10.03        8.92      0.40 o 
  -1   4   1      484.31      510.68      4.67 o 
   0   4   1      630.42      666.51      6.01 o 
   1   4   1      400.72      399.13      4.22 o 
   2   4   1      791.35      822.90     22.48 o 
   3   4   1     1021.04     1044.89     10.46 o 
   4   4   1       66.97       67.08      1.23 o 
   5   4   1      607.34      601.10      6.15 o 
   6   4   1      162.58      167.95      2.21 o 
   7   4   1       93.91       89.98      1.64 o 
   8   4   1       67.49       66.91      1.74 o 
   9   4   1       31.96       29.93      1.81 o 
  10   4   1        5.19        4.89      1.32 o 
 -10   5   1       76.94       88.00      3.46 o 
  -9   5   1       35.12       34.89      1.85 o 
  -8   5   1       35.31       37.65      1.21 o 
  -7   5   1      221.05      230.97      3.60 o 
  -6   5   1      151.47      147.67      2.56 o 
  -5   5   1      261.97      255.49      3.73 o 
  -4   5   1       38.63       35.69      1.14 o 
  -3   5   1      198.55      190.86      3.27 o 
  -2   5   1      265.83      272.92      4.71 o 
  -1   5   1      183.66      178.98      1.94 o 
   0   5   1      117.59      117.70      1.55 o 
   1   5   1      358.45      370.60      5.44 o 
   2   5   1      174.87      184.53      2.13 o 
   3   5   1       84.82       91.98      1.56 o 
   4   5   1      172.59      181.48      2.29 o 
   5   5   1      219.64      223.74      2.74 o 
   6   5   1       57.50       54.72      1.40 o 
   7   5   1       10.18        8.81      0.86 o 
   8   5   1       10.49       10.40      1.12 o 
   9   5   1       31.77       27.41      2.46 o 
  10   5   1       68.42       73.25      2.95 o 
  -9   6   1        1.03        1.28      0.95 o 
  -8   6   1       45.24       45.75      3.24 o 
  -7   6   1        8.56       10.18      1.13 o 
  -6   6   1      144.29      137.05      2.92 o 
  -5   6   1      159.43      148.43      3.47 o 
  -4   6   1       18.79       21.40      0.99 o 
  -3   6   1      805.28      788.95      9.50 o 
  -2   6   1      797.41      785.10      9.58 o 
  -1   6   1      266.04      261.28      2.99 o 
   0   6   1      295.41      288.79      3.53 o 
   1   6   1      286.22      265.70      2.76 o 
   2   6   1       19.51       18.95      0.65 o 
   3   6   1       82.19       85.37      1.60 o 
   4   6   1       16.10       14.20      0.70 o 
   5   6   1        3.04        1.97      0.70 o 
   6   6   1       16.78       15.45      0.98 o 
   7   6   1       42.42       35.96      1.63 o 
   8   6   1       34.99       32.58      1.63 o 
   9   6   1        4.48        3.61      1.36 o 
  -8   7   1        9.97       12.16      2.14 o 
  -7   7   1        6.87        7.02      1.11 o 
  -6   7   1       36.05       34.06      1.19 o 
  -5   7   1       13.28       15.31      0.88 o 
  -4   7   1      206.56      195.76      2.85 o 
  -3   7   1       15.27       15.71      0.75 o 
  -2   7   1       21.33       20.43      0.72 o 
  -1   7   1      179.69      194.29      2.50 o 
   0   7   1      161.96      161.18      2.10 o 
   1   7   1        5.14        6.55      0.59 o 
   2   7   1       71.43       73.46      1.51 o 
   3   7   1       26.00       27.06      0.89 o 
   4   7   1       34.68       33.17      1.09 o 
   5   7   1       88.15       86.16      2.33 o 
   6   7   1        2.89        1.64      0.93 o 
   7   7   1       38.86       40.22      1.78 o 
   8   7   1        1.51        2.67      1.00 o 
  -7   8   1       21.05       24.42      1.55 o 
  -6   8   1       11.72       15.05      1.39 o 
  -5   8   1        6.37        7.36      0.83 o 
  -4   8   1       15.60       16.35      0.94 o 
  -3   8   1       15.72       16.97      1.03 o 
  -2   8   1       22.88       29.80      1.08 o 
  -1   8   1        2.66        2.83      0.68 o 
   0   8   1        3.52        2.42      0.74 o 
   1   8   1       72.22       77.47      1.85 o 
   2   8   1        1.61        3.42      0.75 o 
   3   8   1       63.08       63.56      1.98 o 
   4   8   1      122.51      120.20      2.84 o 
   5   8   1       38.98       42.10      1.76 o 
   6   8   1       88.31       86.12      3.24 o 
  -5   9   1       48.00       48.21      2.74 o 
  -4   9   1       39.63       41.49      1.84 o 
  -3   9   1       21.40       23.02      2.27 o 
  -2   9   1       16.83       19.06      1.41 o 
  -1   9   1        2.45        2.00      0.73 o 
   0   9   1       42.57       41.32      1.29 o 
   1   9   1        6.33        6.10      0.91 o 
   2   9   1       53.42       52.18      1.95 o 
   3   9   1      107.72      115.96      2.85 o 
   4   9   1      371.34      389.08      6.59 o 
 -12   0   2        3.35        0.26      1.69 o 
 -11   0   2       46.92       39.36      2.98 o 
 -10   0   2        6.84        5.98      0.83 o 
  -9   0   2      187.33      173.71      6.14 o 
  -8   0   2        0.42        0.41      0.76 o 
  -7   0   2       24.30       19.83      1.21 o 
  -6   0   2       24.64       35.61      1.38 o 
  -5   0   2     3117.34     3426.87     84.86 o 
  -4   0   2     3292.60     3554.45     46.91 o 
  -3   0   2     2615.98     2680.83     37.12 o 
  -2   0   2      469.31      496.90      5.87 o 
  -1   0   2     1493.23     1461.88     19.81 o 
   0   0   2      272.83      280.15      3.32 o 
   1   0   2     1081.04     1099.60     17.66 o 
   2   0   2      869.75      883.61     23.94 o 
   3   0   2        4.93        3.51      0.54 o 
   4   0   2      246.60      256.39      4.00 o 
   5   0   2        9.52        8.11      0.78 o 
   6   0   2        2.29        2.44      0.48 o 
   7   0   2       48.90       47.51      1.56 o 
   8   0   2       14.42       13.50      0.81 o 
   9   0   2      176.30      180.59      4.49 o 
  10   0   2        2.16        2.43      1.06 o 
  11   0   2      240.24      250.05      8.27 o 
 -12   1   2       41.23       47.18      2.34 o 
 -11   1   2       12.71       14.88      1.00 o 
 -10   1   2       30.91       34.31      1.12 o 
  -9   1   2        6.32        5.35      0.58 o 
  -8   1   2       19.74       24.25      1.30 o 
  -7   1   2      350.32      394.01      4.54 o 
  -6   1   2      607.95      665.27      8.04 o 
  -5   1   2     2410.09     2728.01     31.29 o 
  -4   1   2      612.87      662.94      7.11 o 
  -3   1   2      165.56      196.70      2.56 o 
  -2   1   2     1855.98     1851.16     21.46 o 
  -1   1   2       77.52       71.34      0.75 o 
   0   1   2      474.17      475.19      5.48 o 
   1   1   2     1356.55     1400.92     10.93 o 
   2   1   2     1909.86     1970.54     16.93 o 
   3   1   2      133.14      131.82      1.47 o 
   4   1   2      253.81      260.49      2.71 o 
   5   1   2       25.84       21.11      0.61 o 
   6   1   2       44.36       46.58      0.84 o 
   7   1   2      257.58      267.26      2.78 o 
   8   1   2      227.88      215.15      2.41 o 
   9   1   2      102.66      111.02      1.76 o 
  10   1   2       31.11       29.60      1.21 o 
  11   1   2       15.33       15.61      1.29 o 
 -12   2   2       39.43       40.18      1.55 o 
 -11   2   2       76.46       75.46      1.90 o 
 -10   2   2       26.01       26.10      1.18 o 
  -9   2   2       34.29       35.02      1.57 o 
  -8   2   2       24.17       22.38      1.05 o 
  -7   2   2        0.22        1.27      0.47 o 
  -6   2   2      240.52      273.88      3.32 o 
  -5   2   2       43.70       47.84      1.56 o 
  -4   2   2       66.63       61.92      1.23 o 
  -3   2   2      586.76      594.72      6.40 o 
  -2   2   2      536.18      566.91      6.25 o 
  -1   2   2      677.51      677.70      5.95 o 
   0   2   2      658.39      666.30     10.41 o 
   1   2   2      681.65      702.07      6.72 o 
   2   2   2      120.70      145.34      1.64 o 
   3   2   2      801.33      884.92      7.30 o 
   4   2   2       52.64       49.32      0.73 o 
   5   2   2       45.20       46.74      0.79 o 
   6   2   2       64.22       65.23      1.08 o 
   7   2   2      265.90      261.24      3.70 o 
   8   2   2       25.61       25.93      0.94 o 
   9   2   2        1.28        0.91      0.66 o 
  10   2   2        5.46        5.56      0.76 o 
  11   2   2       80.06       84.60      2.47 o 
 -11   3   2       27.26       31.09      1.32 o 
 -10   3   2        7.49        8.32      0.99 o 
  -9   3   2       11.26       10.35      0.96 o 
  -8   3   2       44.72       44.67      1.50 o 
  -7   3   2       34.52       33.44      1.00 o 
  -6   3   2       85.12       93.63      1.79 o 
  -5   3   2      116.35      132.65      2.15 o 
  -4   3   2       50.88       59.20      1.25 o 
  -3   3   2      164.51      170.51      2.14 o 
  -2   3   2      212.94      236.27      2.21 o 
  -1   3   2       17.74       16.21      0.42 o 
   0   3   2      364.85      355.68      4.92 o 
   1   3   2     1404.09     1542.11     15.80 o 
   2   3   2     2486.17     2810.36     24.42 o 
   3   3   2      415.42      433.16      4.05 o 
   4   3   2      215.07      224.78      2.30 o 
   5   3   2      425.09      403.78      4.26 o 
   6   3   2      274.56      263.69      3.32 o 
   7   3   2       26.07       26.35      1.01 o 
   8   3   2       40.03       35.32      1.54 o 
   9   3   2       64.35       63.68      1.73 o 
  10   3   2       12.29       11.51      1.39 o 
  11   3   2       38.90       35.84      4.19 o 
 -11   4   2        8.67        9.87      1.43 o 
 -10   4   2       64.08       69.92      3.22 o 
  -9   4   2       20.18       22.42      1.30 o 
  -8   4   2       14.45       13.41      0.90 o 
  -7   4   2       55.18       53.08      1.45 o 
  -6   4   2      354.93      335.52      4.63 o 
  -5   4   2       31.85       34.48      1.12 o 
  -4   4   2       42.38       44.54      1.17 o 
  -3   4   2       69.88       68.81      1.13 o 
  -2   4   2      411.79      438.75      3.82 o 
  -1   4   2      309.20      306.34      3.17 o 
   0   4   2      311.95      333.84      4.04 o 
   1   4   2      345.31      362.35      4.58 o 
   2   4   2      196.82      190.72      2.20 o 
   3   4   2      150.21      157.41      1.93 o 
   4   4   2      780.56      801.67      7.95 o 
   5   4   2       30.91       30.37      0.85 o 
   6   4   2      496.11      490.09      6.85 o 
   7   4   2       29.55       27.10      1.15 o 
   8   4   2       81.77       74.82      2.16 o 
   9   4   2        8.48        8.79      1.11 o 
  10   4   2       80.34       89.25      3.16 o 
 -10   5   2        3.63        2.46      0.96 o 
  -9   5   2       46.72       47.36      1.43 o 
  -8   5   2       43.95       46.62      1.52 o 
  -7   5   2       75.73       70.26      1.76 o 
  -6   5   2       40.78       36.81      1.55 o 
  -5   5   2        6.05        5.34      0.71 o 
  -4   5   2       27.79       28.03      1.05 o 
  -3   5   2       64.82       59.19      1.20 o 
  -2   5   2       39.23       34.42      0.80 o 
  -1   5   2      350.18      372.76      7.02 o 
   0   5   2       59.39       65.36      1.14 o 
   1   5   2      171.57      175.68      2.33 o 
   2   5   2       23.26       23.66      0.71 o 
   3   5   2      115.84      124.53      1.70 o 
   4   5   2       56.06       51.31      1.08 o 
   5   5   2      159.72      160.60      2.15 o 
   6   5   2      203.22      203.14      3.30 o 
   7   5   2        9.42       10.36      0.89 o 
   8   5   2       15.06       16.22      1.08 o 
   9   5   2       49.29       54.31      2.07 o 
  10   5   2       19.98       22.66      3.55 o 
  -9   6   2        0.68       -1.38      0.92 o 
  -8   6   2       25.45       30.49      1.14 o 
  -7   6   2       29.98       25.20      1.17 o 
  -6   6   2        8.36        9.02      0.89 o 
  -5   6   2      183.91      181.56      3.00 o 
  -4   6   2      489.67      465.58      5.48 o 
  -3   6   2      379.39      353.77      4.33 o 
  -2   6   2      215.43      205.00      3.16 o 
  -1   6   2      270.54      254.05      2.52 o 
   0   6   2       79.92       78.06      1.50 o 
   1   6   2       36.32       35.36      0.91 o 
   2   6   2      178.08      156.57      4.03 o 
   3   6   2      356.31      343.87      3.83 o 
   4   6   2       58.45       50.58      1.44 o 
   5   6   2      208.39      189.91      3.16 o 
   6   6   2        9.00        9.28      1.03 o 
   7   6   2       86.32       85.36      2.26 o 
   8   6   2        0.35       -0.50      0.79 o 
   9   6   2       33.78       32.50      1.73 o 
  -8   7   2       16.02       17.90      1.41 o 
  -7   7   2       14.39       12.73      0.92 o 
  -6   7   2       12.89       14.82      1.02 o 
  -5   7   2       31.73       31.38      1.26 o 
  -4   7   2       47.21       45.05      1.47 o 
  -3   7   2      343.71      339.92      4.31 o 
  -2   7   2      132.85      120.07      3.19 o 
  -1   7   2      145.71      155.48      2.39 o 
   0   7   2        2.66        3.07      0.51 o 
   1   7   2        9.12       10.06      0.74 o 
   2   7   2       39.30       39.06      1.04 o 
   3   7   2       74.74       78.66      1.61 o 
   4   7   2       18.62       17.04      1.01 o 
   5   7   2      134.99      129.05      3.10 o 
   6   7   2        4.23        3.06      0.95 o 
   7   7   2        5.72        6.88      1.53 o 
   8   7   2       64.05       66.36      2.33 o 
  -7   8   2        8.70        7.66      1.75 o 
  -6   8   2       10.59       13.09      0.95 o 
  -5   8   2       41.77       43.21      1.37 o 
  -4   8   2        5.08        4.71      0.83 o 
  -3   8   2       11.62        9.62      0.81 o 
  -2   8   2       20.23       18.86      1.15 o 
  -1   8   2       36.24       32.28      1.16 o 
   0   8   2       71.73       77.26      1.84 o 
   1   8   2        3.96        4.14      0.66 o 
   2   8   2       57.49       64.75      1.53 o 
   3   8   2        0.28        1.42      0.73 o 
   4   8   2       15.38       16.59      1.06 o 
   5   8   2       65.38       70.40      2.33 o 
   6   8   2       32.95       34.27      1.72 o 
  -5   9   2        6.53        7.81      1.20 o 
  -4   9   2       15.94       15.87      1.68 o 
  -3   9   2       11.54       11.56      1.29 o 
  -2   9   2        1.25        0.59      0.99 o 
  -1   9   2        2.30        1.11      0.97 o 
   0   9   2       24.67       27.13      1.08 o 
   1   9   2      129.27      146.04      3.23 o 
   2   9   2      106.53      109.97      5.43 o 
   3   9   2       60.13       61.24      3.15 o 
   4   9   2       28.92       33.97      1.68 o 
 -12   0   3       30.34       32.66      2.85 o 
 -11   0   3       26.42       27.95      2.56 o 
 -10   0   3       75.35       70.00      4.34 o 
  -9   0   3        0.12        0.38      0.87 o 
  -8   0   3       57.29       51.04      1.99 o 
  -7   0   3      495.26      608.34     10.58 o 
  -6   0   3      999.74     1087.50     18.08 o 
  -5   0   3       73.21       85.15      1.60 o 
  -4   0   3       71.63       86.66      2.59 o 
  -3   0   3      169.95      175.92      2.29 o 
  -2   0   3      144.67      151.05      1.95 o 
  -1   0   3     4497.70     4591.76     75.84 o 
   0   0   3     1415.75     1464.20     16.92 o 
   1   0   3      126.56      126.18      2.37 o 
   2   0   3      120.89      120.48      2.36 o 
   3   0   3       38.66       41.94      2.85 o 
   4   0   3        2.07        2.33      0.56 o 
   5   0   3      384.19      397.68      5.81 o 
   6   0   3       43.60       43.41      1.28 o 
   7   0   3      716.03      734.69     10.40 o 
   8   0   3      217.03      215.56      3.76 o 
   9   0   3      121.19      124.13      2.66 o 
  10   0   3       70.41       73.76      3.91 o 
  11   0   3       10.72       10.96      1.96 o 
 -12   1   3        8.19       11.15      1.53 o 
 -11   1   3       54.50       56.08      1.63 o 
 -10   1   3       65.58       67.10      1.96 o 
  -9   1   3       57.82       58.25      1.46 o 
  -8   1   3      191.69      197.71      3.45 o 
  -7   1   3      160.33      172.01      2.30 o 
  -6   1   3      202.94      236.91      2.86 o 
  -5   1   3       48.94       55.27      2.03 o 
  -4   1   3      163.38      173.10      2.12 o 
  -3   1   3      156.83      165.91      2.03 o 
  -2   1   3      154.78      172.45      2.26 o 
  -1   1   3      392.54      391.08      3.82 o 
   0   1   3      700.14      700.10      9.27 o 
   1   1   3     1692.23     1700.12     22.46 o 
   2   1   3     1118.40     1173.28     10.96 o 
   3   1   3      306.04      305.45      3.08 o 
   4   1   3       46.32       48.18      0.81 o 
   5   1   3      142.96      150.96      1.79 o 
   6   1   3      184.44      182.02      2.15 o 
   7   1   3      393.22      383.56      3.80 o 
   8   1   3      134.65      137.90      1.77 o 
   9   1   3      537.14      548.94      6.45 o 
  10   1   3      117.32      123.10      2.20 o 
  11   1   3       69.92       74.69      4.75 o 
 -12   2   3        5.80        7.42      0.96 o 
 -11   2   3        5.65        5.39      0.86 o 
 -10   2   3       43.21       38.50      1.59 o 
  -9   2   3       19.31       26.06      1.05 o 
  -8   2   3      187.81      203.64      3.02 o 
  -7   2   3       44.08       39.80      0.97 o 
  -6   2   3       25.06       25.06      0.76 o 
  -5   2   3       60.11       60.57      1.08 o 
  -4   2   3      248.10      261.20      3.48 o 
  -3   2   3      114.36      115.77      1.54 o 
  -2   2   3      653.99      656.85      5.46 o 
  -1   2   3      679.61      676.27      6.48 o 
   0   2   3      598.78      599.72      7.61 o 
   1   2   3     2127.03     2222.07     22.95 o 
   2   2   3      858.11      916.53      8.12 o 
   3   2   3       61.86       60.45      0.81 o 
   4   2   3      320.21      347.42      3.52 o 
   5   2   3      263.44      269.50      3.16 o 
   6   2   3      196.67      205.62      2.65 o 
   7   2   3      212.28      211.95      3.17 o 
   8   2   3       89.14       90.03      1.96 o 
   9   2   3       13.43       13.35      0.94 o 
  10   2   3       68.37       68.66      1.86 o 
  11   2   3      119.08      125.59      3.06 o 
 -12   3   3        2.24        2.65      0.90 o 
 -11   3   3       10.97        9.84      0.99 o 
 -10   3   3       28.46       30.63      2.36 o 
  -9   3   3      131.65      125.19      2.66 o 
  -8   3   3       60.31       61.79      1.55 o 
  -7   3   3        3.37        1.97      0.49 o 
  -6   3   3       29.41       30.62      1.73 o 
  -5   3   3       43.82       43.59      0.90 o 
  -4   3   3      450.36      495.81     11.47 o 
  -3   3   3       36.76       41.36      1.10 o 
  -2   3   3      161.56      166.18      1.59 o 
  -1   3   3      448.16      522.44      5.08 o 
   0   3   3     3828.40     4162.13     38.65 o 
   1   3   3      160.56      161.13      2.27 o 
   2   3   3     1216.88     1323.26     11.66 o 
   3   3   3      571.25      609.32      5.56 o 
   4   3   3      194.88      186.15      1.98 o 
   5   3   3       54.19       58.49      1.15 o 
   6   3   3      355.91      343.55      4.61 o 
   7   3   3       11.29       12.12      0.98 o 
   8   3   3       76.85       72.22      2.09 o 
   9   3   3       57.11       63.84      2.64 o 
  10   3   3       24.37       25.38      1.28 o 
 -11   4   3       11.27       12.74      1.05 o 
 -10   4   3       47.57       46.90      2.05 o 
  -9   4   3       30.96       33.62      1.32 o 
  -8   4   3       84.92       88.24      1.92 o 
  -7   4   3      163.04      146.67      2.56 o 
  -6   4   3       69.46       64.82      1.54 o 
  -5   4   3       82.27       85.65      1.72 o 
  -4   4   3       24.61       32.09      1.01 o 
  -3   4   3       81.18       84.83      1.12 o 
  -2   4   3      232.75      225.24      3.98 o 
  -1   4   3      113.29      105.68      1.19 o 
   0   4   3      758.52      802.89      8.61 o 
   1   4   3      631.07      743.38      8.89 o 
   2   4   3       32.80       30.11      0.72 o 
   3   4   3      124.61      122.18      1.44 o 
   4   4   3      127.31      120.42      1.63 o 
   5   4   3       62.50       61.38      1.15 o 
   6   4   3      208.58      200.39      3.22 o 
   7   4   3      109.65      104.50      2.56 o 
   8   4   3      117.21      115.94      2.83 o 
   9   4   3       69.23       63.77      2.65 o 
  10   4   3       46.56       53.03      2.14 o 
 -10   5   3       61.20       70.46      3.02 o 
  -9   5   3       12.79       12.20      1.01 o 
  -8   5   3       20.59       19.09      1.79 o 
  -7   5   3       29.85       25.53      1.50 o 
  -6   5   3       75.64       68.07      1.67 o 
  -5   5   3      339.86      327.28      4.59 o 
  -4   5   3       65.78       59.26      1.25 o 
  -3   5   3       57.63       54.63      0.86 o 
  -2   5   3       54.32       49.50      0.79 o 
  -1   5   3       63.32       63.78      0.93 o 
   0   5   3       61.10       59.75      1.68 o 
   1   5   3       94.81       92.35      1.67 o 
   2   5   3       14.86       13.44      0.65 o 
   3   5   3      170.53      176.29      2.19 o 
   4   5   3      261.67      252.33      2.94 o 
   5   5   3       29.71       29.08      1.52 o 
   6   5   3      159.83      140.85      2.62 o 
   7   5   3       45.41       41.91      1.50 o 
   8   5   3       40.87       38.87      1.74 o 
   9   5   3       41.49       41.62      1.93 o 
 -10   6   3        0.47        0.83      0.95 o 
  -9   6   3       54.53       54.53      1.78 o 
  -8   6   3       34.08       38.47      1.44 o 
  -7   6   3       20.85       18.42      1.09 o 
  -6   6   3       75.52       73.03      1.81 o 
  -5   6   3       83.34       80.32      2.47 o 
  -4   6   3      256.06      240.58      3.67 o 
  -3   6   3      177.37      177.31      2.53 o 
  -2   6   3       23.06       20.85      0.60 o 
  -1   6   3       14.97       14.91      0.57 o 
   0   6   3       58.24       54.49      2.12 o 
   1   6   3       34.30       28.81      1.04 o 
   2   6   3       97.58       96.51      1.81 o 
   3   6   3      135.50      127.47      2.38 o 
   4   6   3       38.85       38.44      1.28 o 
   5   6   3       38.80       43.69      2.29 o 
   6   6   3      118.45      118.93      2.43 o 
   7   6   3       12.41       10.34      0.97 o 
   8   6   3       43.65       49.75      2.74 o 
  -8   7   3        8.48        7.96      1.38 o 
  -7   7   3        8.33        9.46      0.97 o 
  -6   7   3       82.79       76.35      2.29 o 
  -5   7   3       88.97       82.29      1.97 o 
  -4   7   3      171.81      155.01      4.35 o 
  -3   7   3       22.71       17.76      1.21 o 
  -2   7   3       16.28       17.22      0.75 o 
  -1   7   3       40.16       37.54      2.85 o 
   0   7   3       43.99       45.52      1.06 o 
   1   7   3       72.08       66.70      1.41 o 
   2   7   3        7.06        6.31      0.66 o 
   3   7   3       22.39       23.36      1.30 o 
   4   7   3        9.60       10.44      0.92 o 
   5   7   3       22.51       27.41      1.71 o 
   6   7   3       40.97       40.16      1.49 o 
   7   7   3        5.00        6.85      0.99 o 
  -7   8   3       12.03       11.19      1.07 o 
  -6   8   3        1.04        0.85      0.74 o 
  -5   8   3       35.36       35.41      1.44 o 
  -4   8   3       68.03       72.07      1.91 o 
  -3   8   3       37.97       40.65      1.52 o 
  -2   8   3       32.35       37.08      1.72 o 
  -1   8   3       11.33       12.63      1.16 o 
   0   8   3        8.27        8.60      1.20 o 
   1   8   3       15.76       17.05      0.77 o 
   2   8   3       52.82       59.18      1.46 o 
   3   8   3       94.90       98.81      1.94 o 
   4   8   3       18.26       23.76      1.34 o 
   5   8   3       84.94       86.82      2.17 o 
   6   8   3        1.10        0.76      1.00 o 
  -5   9   3       41.59       45.16      1.52 o 
  -4   9   3        8.80       10.17      0.92 o 
  -3   9   3       40.76       39.05      1.83 o 
  -2   9   3       21.12       24.67      1.54 o 
  -1   9   3       41.30       40.56      1.89 o 
   0   9   3       29.31       28.63      1.39 o 
   1   9   3       59.78       65.79      2.17 o 
   2   9   3      143.69      158.49      3.48 o 
   3   9   3      189.32      210.89      4.24 o 
   4   9   3        8.13       10.38      1.64 o 
 -12   0   4       43.81       38.36      3.03 o 
 -11   0   4      104.09       99.85      4.44 o 
 -10   0   4        0.09        0.49      1.48 o 
  -9   0   4        3.02       -0.48      0.82 o 
  -8   0   4        0.19        1.72      1.22 o 
  -7   0   4       69.50       64.92      1.92 o 
  -6   0   4      119.20      128.37      2.23 o 
  -5   0   4      133.50      149.69      2.40 o 
  -4   0   4      168.83      181.88      2.74 o 
  -3   0   4      360.15      338.34      4.15 o 
  -2   0   4        0.65        0.19      0.36 o 
  -1   0   4     3265.94     3391.76     56.12 o 
   0   0   4        4.11        4.63      0.34 o 
   1   0   4       28.72       23.61      0.95 o 
   2   0   4      466.75      510.31      8.55 o 
   3   0   4       33.83       27.35      1.13 o 
   4   0   4      451.08      462.99      7.98 o 
   5   0   4       57.06       53.78      1.37 o 
   6   0   4      839.08      820.31     11.47 o 
   7   0   4        2.94        3.67      0.60 o 
   8   0   4       43.75       44.64      1.52 o 
   9   0   4       84.04       85.54      2.16 o 
  10   0   4       45.33       49.58      3.36 o 
  11   0   4       49.11       54.28      3.70 o 
 -12   1   4       66.48       66.47      2.73 o 
 -11   1   4        6.62        9.54      1.66 o 
 -10   1   4       61.10       46.82      1.70 o 
  -9   1   4      168.05      165.71      3.17 o 
  -8   1   4       22.57       26.78      0.87 o 
  -7   1   4       81.72       82.01      1.38 o 
  -6   1   4      476.43      488.48      5.38 o 
  -5   1   4       36.09       42.10      0.80 o 
  -4   1   4        3.30        2.82      0.30 o 
  -3   1   4      267.28      283.03      3.20 o 
  -2   1   4      224.74      220.60      2.29 o 
  -1   1   4     1284.51     1325.58     13.60 o 
   0   1   4      505.49      523.97      5.51 o 
   1   1   4       61.32       57.01      2.07 o 
   2   1   4      288.40      288.13      2.90 o 
   3   1   4      635.22      673.45      6.47 o 
   4   1   4      592.47      646.83      6.29 o 
   5   1   4       67.09       62.28      1.01 o 
   6   1   4      193.23      192.46      2.28 o 
   7   1   4      324.12      307.62      3.18 o 
   8   1   4       30.22       30.95      0.99 o 
   9   1   4       14.88       13.71      0.83 o 
  10   1   4        7.75        8.47      0.91 o 
  11   1   4        0.59        1.13      3.02 o 
 -12   2   4       15.61       12.27      1.22 o 
 -11   2   4       14.09       13.43      1.20 o 
 -10   2   4       33.76       35.99      1.55 o 
  -9   2   4       55.01       55.63      1.48 o 
  -8   2   4        4.39        6.10      1.08 o 
  -7   2   4      266.38      267.22      5.57 o 
  -6   2   4       25.67       31.48      0.82 o 
  -5   2   4       85.85       98.30      1.94 o 
  -4   2   4      168.94      162.90      2.38 o 
  -3   2   4      281.87      295.00      3.40 o 
  -2   2   4      127.53      125.85      1.52 o 
  -1   2   4        3.67        5.51      0.28 o 
   0   2   4      351.41      387.80      4.66 o 
   1   2   4      185.62      200.55      3.33 o 
   2   2   4      830.18      932.25      9.76 o 
   3   2   4       99.52      104.61      1.27 o 
   4   2   4      258.93      269.29      2.83 o 
   5   2   4       31.47       29.31      0.69 o 
   6   2   4       60.19       58.53      1.02 o 
   7   2   4       72.59       70.25      1.93 o 
   8   2   4       70.65       69.19      1.75 o 
   9   2   4      142.04      136.80      2.64 o 
  10   2   4        6.09        8.62      0.96 o 
 -12   3   4       36.41       37.42      1.53 o 
 -11   3   4       18.15       18.30      1.30 o 
 -10   3   4        0.77        0.33      0.70 o 
  -9   3   4       43.80       44.51      1.58 o 
  -8   3   4      171.90      157.57      2.68 o 
  -7   3   4      100.28       96.11      2.26 o 
  -6   3   4       15.25       12.14      0.61 o 
  -5   3   4       87.41       83.02      1.34 o 
  -4   3   4      162.31      169.51      1.94 o 
  -3   3   4        8.62        9.18      0.53 o 
  -2   3   4      115.29      103.04      1.11 o 
  -1   3   4      266.55      274.73      2.87 o 
   0   3   4      216.81      260.11      3.33 o 
   1   3   4     1387.58     1519.43     17.55 o 
   2   3   4       34.36       32.64      0.63 o 
   3   3   4      256.36      246.43      2.46 o 
   4   3   4      153.63      163.15      1.95 o 
   5   3   4       49.24       43.33      1.11 o 
   6   3   4      135.20      128.80      2.72 o 
   7   3   4        5.75        6.26      0.91 o 
   8   3   4       69.27       69.83      2.07 o 
   9   3   4        4.14        4.72      0.86 o 
  10   3   4        4.27        2.40      1.13 o 
 -11   4   4       16.18       16.09      1.13 o 
 -10   4   4       22.51       19.26      1.26 o 
  -9   4   4       57.92       54.17      2.40 o 
  -8   4   4       21.08       18.48      1.01 o 
  -7   4   4       45.75       35.14      1.23 o 
  -6   4   4       27.47       25.64      1.00 o 
  -5   4   4       14.35       13.41      0.78 o 
  -4   4   4      111.89      109.57      1.44 o 
  -3   4   4      123.37      113.76      1.34 o 
  -2   4   4      308.52      323.79      3.25 o 
  -1   4   4      112.06      138.30      1.56 o 
   0   4   4      236.62      251.68      2.74 o 
   1   4   4      202.54      199.34      2.80 o 
   2   4   4      101.36      105.80      1.42 o 
   3   4   4      144.83      151.43      1.95 o 
   4   4   4       67.08       61.27      1.20 o 
   5   4   4      161.34      137.61      2.42 o 
   6   4   4       44.12       43.85      1.79 o 
   7   4   4        7.53        6.96      0.95 o 
   8   4   4      114.60      113.45      2.83 o 
   9   4   4       12.17       14.40      1.31 o 
  10   4   4       68.68       72.91      6.48 o 
 -10   5   4        7.52        6.68      0.96 o 
  -9   5   4       65.04       64.99      1.80 o 
  -8   5   4      272.97      254.73      4.62 o 
  -7   5   4      182.97      180.55      3.06 o 
  -6   5   4       32.56       32.51      1.21 o 
  -5   5   4       37.40       34.28      1.25 o 
  -4   5   4       93.40       90.99      1.55 o 
  -3   5   4      137.36      141.96      2.02 o 
  -2   5   4      225.05      233.42      3.57 o 
  -1   5   4       60.81       56.26      0.89 o 
   0   5   4       73.19       79.61      1.24 o 
   1   5   4      615.04      609.51      7.51 o 
   2   5   4       87.51       80.71      1.79 o 
   3   5   4      115.15      107.87      1.75 o 
   4   5   4      465.52      455.72      6.05 o 
   5   5   4       54.87       49.56      1.46 o 
   6   5   4       24.39       27.62      1.21 o 
   7   5   4       57.24       62.59      2.05 o 
   8   5   4       14.67       18.58      1.36 o 
   9   5   4       51.04       54.64      2.79 o 
 -10   6   4       17.56       16.98      1.36 o 
  -9   6   4        8.03        6.99      1.23 o 
  -8   6   4       29.63       31.16      1.33 o 
  -7   6   4       80.54       73.29      2.25 o 
  -6   6   4      243.21      232.33      3.70 o 
  -5   6   4      129.33      122.74      2.38 o 
  -4   6   4        6.89        5.22      0.98 o 
  -3   6   4       99.56       89.55      1.45 o 
  -2   6   4      227.95      229.92      2.55 o 
  -1   6   4       20.36       19.08      0.59 o 
   0   6   4      192.41      173.06      3.33 o 
   1   6   4       32.55       27.57      0.93 o 
   2   6   4      177.34      178.17      2.53 o 
   3   6   4       58.35       48.03      1.52 o 
   4   6   4        5.64        9.81      0.98 o 
   5   6   4        7.73        7.47      0.82 o 
   6   6   4       21.95       16.82      1.08 o 
   7   6   4       30.74       38.33      1.58 o 
   8   6   4        6.41        7.42      1.19 o 
  -9   7   4       30.73       33.05      1.67 o 
  -8   7   4        2.54        2.39      0.93 o 
  -7   7   4       27.67       27.66      1.32 o 
  -6   7   4       19.73       21.39      2.35 o 
  -5   7   4        7.28        7.40      0.90 o 
  -4   7   4       23.75       25.30      1.63 o 
  -3   7   4       22.00       18.88      1.31 o 
  -2   7   4       11.24       12.33      0.89 o 
  -1   7   4       22.47       20.97      0.95 o 
   0   7   4      124.57      117.89      2.33 o 
   1   7   4       16.77       17.80      0.75 o 
   2   7   4       27.99       25.84      1.08 o 
   3   7   4        9.48       11.12      0.89 o 
   4   7   4       36.49       42.54      1.47 o 
   5   7   4       10.57       10.94      0.99 o 
   6   7   4       28.25       30.73      1.38 o 
   7   7   4       47.52       46.75      1.71 o 
  -7   8   4       51.06       47.22      1.75 o 
  -6   8   4        9.54        9.73      1.03 o 
  -5   8   4        1.98        1.68      0.85 o 
  -4   8   4       47.84       46.76      1.71 o 
  -3   8   4        4.33        5.73      1.36 o 
  -2   8   4       53.92       57.74      2.05 o 
  -1   8   4        1.96        1.74      0.96 o 
   0   8   4       34.93       36.54      1.40 o 
   1   8   4       19.16       22.29      1.31 o 
   2   8   4       19.63       20.50      0.96 o 
   3   8   4        8.46        6.65      0.86 o 
   4   8   4        0.98        1.83      0.76 o 
   5   8   4        5.55        6.55      0.97 o 
  -5   9   4       14.38       14.18      1.03 o 
  -4   9   4        1.17        0.92      0.90 o 
  -3   9   4       37.34       38.76      1.89 o 
  -2   9   4       93.04      104.60      2.91 o 
  -1   9   4        7.49        4.76      1.15 o 
   0   9   4      146.68      165.95      4.65 o 
   1   9   4       46.59       54.39      1.98 o 
   2   9   4       17.31       18.34      1.49 o 
   3   9   4       52.12       56.60      1.61 o 
 -12   0   5       60.27       67.48      3.91 o 
 -11   0   5        1.60        2.66      1.72 o 
 -10   0   5        1.05        2.52      1.42 o 
  -9   0   5       53.05       51.52      2.80 o 
  -8   0   5       25.27       28.75      1.39 o 
  -7   0   5       33.54       40.10      1.70 o 
  -6   0   5      161.30      172.59      2.79 o 
  -5   0   5      380.74      388.85      5.50 o 
  -4   0   5      470.19      489.43      5.94 o 
  -3   0   5       69.29       60.80      1.13 o 
  -2   0   5        4.32        4.86      0.56 o 
  -1   0   5       22.75       21.80      0.76 o 
   0   0   5       13.34       12.20      0.46 o 
   1   0   5      314.40      343.98      5.95 o 
   2   0   5      710.54      748.77     12.39 o 
   3   0   5      153.43      145.61      3.32 o 
   4   0   5      817.08      830.66     13.85 o 
   5   0   5       57.26       56.82      1.48 o 
   6   0   5       33.72       34.57      1.26 o 
   7   0   5      100.49       98.33      1.85 o 
   8   0   5        1.30        1.51      0.68 o 
   9   0   5       14.44       14.33      1.05 o 
  10   0   5       18.80       27.97      2.73 o 
 -12   1   5       25.90       24.81      1.88 o 
 -11   1   5       76.98       87.62      2.97 o 
 -10   1   5       75.57       72.20      2.02 o 
  -9   1   5        4.80        4.17      0.88 o 
  -8   1   5      113.07      114.95      1.77 o 
  -7   1   5       70.97       71.59      1.26 o 
  -6   1   5      391.08      382.66      4.00 o 
  -5   1   5       28.82       29.50      0.66 o 
  -4   1   5      127.55      129.94      1.39 o 
  -3   1   5      257.55      255.57      2.94 o 
  -2   1   5       49.64       55.47      0.94 o 
  -1   1   5      495.78      554.05      5.86 o 
   0   1   5      478.94      483.09      4.71 o 
   1   1   5      795.75      802.76     11.41 o 
   2   1   5      342.56      386.91      4.27 o 
   3   1   5      280.40      310.65      3.19 o 
   4   1   5      208.64      220.47      2.53 o 
   5   1   5      258.14      255.61      3.12 o 
   6   1   5       33.09       31.94      0.80 o 
   7   1   5       11.76       11.76      0.71 o 
   8   1   5        9.56        7.07      0.79 o 
   9   1   5       21.37       24.92      1.18 o 
  10   1   5       10.55       13.99      1.29 o 
 -12   2   5       67.53       78.18      2.89 o 
 -11   2   5       39.92       36.35      1.65 o 
 -10   2   5       33.60       33.12      1.24 o 
  -9   2   5       21.24       17.96      0.95 o 
  -8   2   5        9.76        9.39      0.75 o 
  -7   2   5       14.77       15.80      0.73 o 
  -6   2   5      175.66      191.10      2.44 o 
  -5   2   5      183.91      180.75      2.65 o 
  -4   2   5       65.91       67.03      1.15 o 
  -3   2   5      290.58      309.20      3.57 o 
  -2   2   5       16.91       14.46      0.62 o 
  -1   2   5      302.30      312.05      3.51 o 
   0   2   5       80.54       83.29      1.59 o 
   1   2   5      329.42      357.02      4.02 o 
   2   2   5      905.83      973.34     11.52 o 
   3   2   5       50.80       56.64      1.91 o 
   4   2   5      235.40      243.24      2.63 o 
   5   2   5       31.10       28.44      0.72 o 
   6   2   5       84.18       79.27      1.41 o 
   7   2   5       39.63       35.31      1.47 o 
   8   2   5       17.82       19.25      1.74 o 
   9   2   5       45.50       42.58      1.52 o 
  10   2   5        7.01        7.75      1.12 o 
 -12   3   5        4.77        5.38      1.06 o 
 -11   3   5       40.14       42.05      1.51 o 
 -10   3   5        4.23        3.61      0.80 o 
  -9   3   5       68.87       67.12      1.68 o 
  -8   3   5       66.87       63.05      1.59 o 
  -7   3   5        6.70        7.02      0.71 o 
  -6   3   5        7.79        9.67      0.58 o 
  -5   3   5        3.48        4.84      0.46 o 
  -4   3   5       74.40       75.43      1.26 o 
  -3   3   5      249.80      252.61      2.73 o 
  -2   3   5       49.74       61.29      0.83 o 
  -1   3   5      145.63      160.77      1.71 o 
   0   3   5      249.16      253.02      3.28 o 
   1   3   5      332.63      353.44      4.00 o 
   2   3   5       16.20       21.55      0.58 o 
   3   3   5      161.89      165.58      2.27 o 
   4   3   5       73.75       72.34      1.49 o 
   5   3   5       51.77       48.10      1.59 o 
   6   3   5      163.30      154.64      3.09 o 
   7   3   5      143.80      139.80      3.00 o 
   8   3   5        3.62        3.64      0.91 o 
   9   3   5       22.99       24.86      1.25 o 
  10   3   5        2.73        3.17      0.99 o 
 -11   4   5       12.50       14.46      1.08 o 
 -10   4   5      122.48      125.01      3.11 o 
  -9   4   5        5.77        7.30      0.87 o 
  -8   4   5        7.12        7.06      0.80 o 
  -7   4   5      114.82      104.30      2.54 o 
  -6   4   5       49.69       47.98      1.36 o 
  -5   4   5       13.11       18.17      0.69 o 
  -4   4   5       18.45       22.75      0.64 o 
  -3   4   5       61.42       61.66      0.82 o 
  -2   4   5        4.52        4.05      0.32 o 
  -1   4   5      154.11      173.26      1.89 o 
   0   4   5       19.30       15.66      0.65 o 
   1   4   5      273.43      281.16      3.75 o 
   2   4   5       68.30       66.87      1.06 o 
   3   4   5       59.90       60.54      1.90 o 
   4   4   5       53.40       50.64      1.37 o 
   5   4   5       72.69       63.75      1.81 o 
   6   4   5       29.33       30.93      1.40 o 
   7   4   5       10.17        9.98      2.18 o 
   8   4   5       43.87       45.42      1.86 o 
   9   4   5        1.52        0.79      0.94 o 
 -11   5   5       11.61       11.96      1.24 o 
 -10   5   5       40.34       42.26      1.61 o 
  -9   5   5       74.28       72.24      2.02 o 
  -8   5   5        8.71       10.35      0.92 o 
  -7   5   5      214.44      202.63      3.32 o 
  -6   5   5       42.91       37.74      1.28 o 
  -5   5   5        9.92        9.69      0.80 o 
  -4   5   5       39.25       35.48      1.68 o 
  -3   5   5       10.75       11.25      0.52 o 
  -2   5   5       29.51       29.25      0.67 o 
  -1   5   5       86.78       90.90      1.35 o 
   0   5   5        6.36        5.55      0.66 o 
   1   5   5      356.93      356.08      7.23 o 
   2   5   5      151.20      146.42      4.01 o 
   3   5   5       96.20      112.73      2.10 o 
   4   5   5       23.49       18.29      0.94 o 
   5   5   5       15.61       16.75      0.97 o 
   6   5   5       33.94       26.14      1.38 o 
   7   5   5      105.82      106.72      2.72 o 
   8   5   5        8.65        7.42      1.29 o 
   9   5   5       79.36       83.01      5.66 o 
 -10   6   5        5.85        5.50      1.00 o 
  -9   6   5       96.56       94.19      2.29 o 
  -8   6   5       19.88       20.20      1.17 o 
  -7   6   5       58.21       53.56      1.66 o 
  -6   6   5       10.06        9.60      1.30 o 
  -5   6   5      231.91      211.32      3.43 o 
  -4   6   5      103.85       94.50      2.04 o 
  -3   6   5       60.88       52.92      1.50 o 
  -2   6   5       26.42       23.93      0.66 o 
  -1   6   5      238.94      228.73      2.37 o 
   0   6   5      209.92      209.54      3.06 o 
   1   6   5      107.95       79.56      1.47 o 
   2   6   5       31.43       19.81      0.93 o 
   3   6   5       51.90       52.63      1.57 o 
   4   6   5       17.69        9.25      0.86 o 
   5   6   5       19.04       23.86      1.47 o 
   6   6   5       49.55       55.19      1.72 o 
   7   6   5       69.99       74.16      3.01 o 
   8   6   5       90.34       89.16      2.69 o 
  -9   7   5       49.30       52.74      1.88 o 
  -8   7   5        1.18       -0.15      0.82 o 
  -7   7   5       30.85       29.73      1.37 o 
  -6   7   5      100.49      102.80      3.32 o 
  -5   7   5        7.92        6.94      0.89 o 
  -4   7   5       95.61       88.22      2.07 o 
  -3   7   5       54.64       52.65      1.58 o 
  -2   7   5      165.16      156.78      2.87 o 
  -1   7   5       22.55       22.71      0.74 o 
   0   7   5       78.61       79.16      2.81 o 
   1   7   5        9.21        8.99      0.76 o 
   2   7   5       76.77       76.11      1.76 o 
   3   7   5       18.66       12.16      1.08 o 
   4   7   5       76.56       85.09      3.65 o 
   5   7   5        5.11        7.27      0.89 o 
   6   7   5      141.54      146.54      2.92 o 
   7   7   5        2.69        2.93      1.12 o 
  -7   8   5       27.58       31.91      1.77 o 
  -6   8   5        8.61        7.29      1.00 o 
  -5   8   5       30.06       30.79      1.91 o 
  -4   8   5        1.14        1.11      0.88 o 
  -3   8   5        4.66        5.02      0.89 o 
  -2   8   5        9.78       12.15      1.01 o 
  -1   8   5        3.58        3.53      1.03 o 
   0   8   5        8.36        7.72      0.87 o 
   1   8   5       36.89       40.91      1.24 o 
   2   8   5       21.03       22.41      1.00 o 
   3   8   5        3.71        3.37      1.19 o 
   4   8   5        4.15        5.46      0.87 o 
   5   8   5       14.29       17.62      1.21 o 
  -4   9   5       28.68       29.64      1.49 o 
  -3   9   5        8.69        7.70      1.25 o 
  -2   9   5       74.48       78.16      2.67 o 
  -1   9   5        0.43        0.63      1.37 o 
   0   9   5       26.74       27.46      2.13 o 
   1   9   5       16.81       19.50      6.94 o 
   2   9   5       18.27       18.26      1.36 o 
   3   9   5       13.07       16.04      1.02 o 
 -12   0   6        6.92        7.62      2.08 o 
 -11   0   6       21.52       21.31      2.26 o 
 -10   0   6       18.88       14.06      1.88 o 
  -9   0   6      128.59      129.74      4.72 o 
  -8   0   6      199.20      215.41      4.43 o 
  -7   0   6        4.56        3.59      0.55 o 
  -6   0   6       58.05       51.97      1.22 o 
  -5   0   6      120.25      135.17      2.21 o 
  -4   0   6       45.18       38.64      0.87 o 
  -3   0   6     1014.96     1083.25     18.18 o 
  -2   0   6       48.65       46.42      1.37 o 
  -1   0   6     2330.04     2561.59     34.40 o 
   0   0   6      867.46      975.48     11.39 o 
   1   0   6        7.44        8.64      0.55 o 
   2   0   6        8.62        8.03      0.71 o 
   3   0   6     1174.93     1176.14     19.30 o 
   4   0   6       11.54       10.43      0.86 o 
   5   0   6       31.23       31.95      1.58 o 
   6   0   6       22.26       24.44      1.13 o 
   7   0   6       39.28       37.62      1.39 o 
   8   0   6       13.46       12.22      1.01 o 
   9   0   6        0.56        0.23      1.54 o 
  10   0   6       18.01       18.20      2.49 o 
 -12   1   6       21.25       21.22      1.73 o 
 -11   1   6        4.03        5.20      1.26 o 
 -10   1   6       62.65       60.77      2.39 o 
  -9   1   6      118.50      110.47      2.59 o 
  -8   1   6      112.55      111.18      2.20 o 
  -7   1   6       52.71       50.73      1.04 o 
  -6   1   6       35.60       40.13      1.44 o 
  -5   1   6      111.76      122.55      1.45 o 
  -4   1   6       52.41       55.98      1.08 o 
  -3   1   6      360.06      408.99      5.08 o 
  -2   1   6      232.41      235.29      3.08 o 
  -1   1   6      933.20     1039.11     10.78 o 
   0   1   6      248.33      268.35      2.77 o 
   1   1   6      571.76      605.44      7.21 o 
   2   1   6      622.59      655.05      7.78 o 
   3   1   6        6.89        8.70      0.48 o 
   4   1   6       37.53       40.71      0.80 o 
   5   1   6      110.48      111.35      1.52 o 
   6   1   6      111.22      103.74      1.72 o 
   7   1   6       74.08       78.65      1.45 o 
   8   1   6       20.74       22.67      1.10 o 
   9   1   6        9.34       11.13      0.94 o 
  10   1   6        1.62        2.02      0.89 o 
 -12   2   6       31.42       31.67      2.04 o 
 -11   2   6        3.27        3.19      1.11 o 
 -10   2   6       30.05       28.39      1.15 o 
  -9   2   6      176.44      164.10      2.74 o 
  -8   2   6       98.00       90.02      1.66 o 
  -7   2   6       70.79       63.84      1.81 o 
  -6   2   6       66.54       68.08      1.30 o 
  -5   2   6       92.02       89.12      1.46 o 
  -4   2   6       51.15       44.78      0.94 o 
  -3   2   6      471.14      512.75      5.68 o 
  -2   2   6       35.79       40.46      0.74 o 
  -1   2   6     1030.40     1111.90     10.58 o 
   0   2   6       96.34       89.35      1.26 o 
   1   2   6      270.82      292.28      3.38 o 
   2   2   6      289.36      309.11      4.05 o 
   3   2   6      291.16      301.17      4.03 o 
   4   2   6       40.69       41.67      0.96 o 
   5   2   6        2.54        3.46      0.60 o 
   6   2   6       80.69       73.27      1.41 o 
   7   2   6      121.79      112.60      5.23 o 
   8   2   6       24.48       23.00      1.16 o 
   9   2   6        3.76        5.10      0.85 o 
  10   2   6        0.51        0.24      0.83 o 
 -12   3   6       11.76       14.22      2.01 o 
 -11   3   6        6.25        6.78      0.89 o 
 -10   3   6       13.50       14.69      0.96 o 
  -9   3   6       76.41       68.98      1.56 o 
  -8   3   6       33.65       30.00      1.34 o 
  -7   3   6       33.72       27.69      1.08 o 
  -6   3   6       82.40       76.86      1.73 o 
  -5   3   6       70.42       71.25      2.28 o 
  -4   3   6      111.36      100.05      1.55 o 
  -3   3   6       32.60       36.13      0.69 o 
  -2   3   6        2.12        1.62      0.32 o 
  -1   3   6       45.94       49.98      1.09 o 
   0   3   6       68.63       77.54      1.64 o 
   1   3   6       46.47       54.71      1.78 o 
   2   3   6       20.35       23.79      0.84 o 
   3   3   6       35.72       41.41      1.08 o 
   4   3   6       76.93       72.80      1.53 o 
   5   3   6       67.83       53.34      2.27 o 
   6   3   6       74.73       74.33      2.03 o 
   7   3   6        1.23        1.73      0.83 o 
   8   3   6        0.13       -1.11      1.00 o 
   9   3   6       25.31       26.06      1.32 o 
 -11   4   6        3.27        3.78      0.88 o 
 -10   4   6        1.05        0.27      0.74 o 
  -9   4   6       28.96       24.50      1.18 o 
  -8   4   6      162.38      150.74      2.70 o 
  -7   4   6      343.73      301.17      4.38 o 
  -6   4   6        6.08        8.25      0.77 o 
  -5   4   6      215.46      209.14      2.78 o 
  -4   4   6       20.87       20.79      0.98 o 
  -3   4   6      143.06      136.39      1.45 o 
  -2   4   6      285.25      275.60      5.78 o 
  -1   4   6      303.51      300.03      3.21 o 
   0   4   6       27.77       22.92      0.81 o 
   1   4   6      154.11      142.59      1.95 o 
   2   4   6        0.08        0.10      0.41 o 
   3   4   6       13.36       14.42      0.79 o 
   4   4   6      105.86       96.67      2.83 o 
   5   4   6      194.65      176.51      3.41 o 
   6   4   6       14.14       14.46      1.15 o 
   7   4   6       17.16       17.64      1.23 o 
   8   4   6       43.68       39.64      2.78 o 
   9   4   6       17.55       19.16      1.46 o 
 -10   5   6        4.43        3.95      0.89 o 
  -9   5   6       34.02       31.33      1.86 o 
  -8   5   6      155.28      151.04      2.81 o 
  -7   5   6       13.16       13.43      0.93 o 
  -6   5   6       84.42       77.86      1.85 o 
  -5   5   6       16.16       13.75      0.86 o 
  -4   5   6      126.86      125.25      2.31 o 
  -3   5   6       47.14       46.01      0.98 o 
  -2   5   6      359.19      348.65      3.25 o 
  -1   5   6       46.66       47.19      0.97 o 
   0   5   6      323.83      315.42      4.20 o 
   1   5   6       82.44       74.55      1.53 o 
   2   5   6      260.92      278.61      3.93 o 
   3   5   6      108.29       96.26      1.94 o 
   4   5   6       33.01       32.23      1.40 o 
   5   5   6       27.84       22.35      1.25 o 
   6   5   6       28.93       28.57      1.45 o 
   7   5   6        5.21        5.60      1.04 o 
   8   5   6       18.57       20.38      1.47 o 
 -10   6   6        2.31        2.58      0.94 o 
  -9   6   6        0.24        0.99      0.87 o 
  -8   6   6       11.92       12.77      1.05 o 
  -7   6   6       70.18       64.72      1.81 o 
  -6   6   6       31.90       33.19      1.35 o 
  -5   6   6       76.62       71.36      2.34 o 
  -4   6   6       19.66       23.89      1.13 o 
  -3   6   6      115.53      113.16      2.26 o 
  -2   6   6       17.96       19.17      0.66 o 
  -1   6   6       71.53       55.58      1.06 o 
   0   6   6       44.03       31.96      1.31 o 
   1   6   6        5.22        5.87      0.83 o 
   2   6   6       52.75       35.65      1.22 o 
   3   6   6       20.09       28.79      1.16 o 
   4   6   6       42.50       38.92      1.54 o 
   5   6   6       34.53       34.81      1.35 o 
   6   6   6       12.27       14.33      1.22 o 
   7   6   6       19.43       20.77      2.00 o 
  -8   7   6        1.80        1.08      0.85 o 
  -7   7   6       16.07       14.77      1.12 o 
  -6   7   6        4.21        4.14      0.88 o 
  -5   7   6       14.92       16.92      1.09 o 
  -4   7   6       21.51       22.59      1.19 o 
  -3   7   6       18.24       17.17      1.04 o 
  -2   7   6       28.09       28.03      1.26 o 
  -1   7   6       28.42       30.84      0.95 o 
   0   7   6       21.57       21.92      0.90 o 
   1   7   6      133.55      113.17      2.17 o 
   2   7   6       74.49       69.48      1.70 o 
   3   7   6        9.84        9.19      0.89 o 
   4   7   6       18.31       23.78      1.42 o 
   5   7   6        0.92        1.48      0.81 o 
   6   7   6        1.49        1.12      0.95 o 
  -7   8   6        0.13       -1.28      0.86 o 
  -6   8   6        5.31        4.19      0.96 o 
  -5   8   6       38.10       39.62      1.59 o 
  -4   8   6       76.22       74.30      2.02 o 
  -3   8   6       11.65       12.10      1.08 o 
  -2   8   6       21.23       20.30      1.23 o 
  -1   8   6       53.03       46.26      2.44 o 
   0   8   6        3.55        3.25      1.81 o 
   1   8   6       24.16       27.70      1.08 o 
   2   8   6        1.82        3.20      0.84 o 
   3   8   6       46.16       42.28      1.53 o 
   4   8   6       27.40       31.98      1.40 o 
  -4   9   6        8.12        8.81      1.13 o 
  -3   9   6       18.93       19.74      1.35 o 
  -2   9   6       94.07      104.40      3.01 o 
  -1   9   6        5.41        6.98      2.81 o 
   0   9   6       64.05       65.90      3.85 o 
   1   9   6        0.86       -0.02      1.54 o 
   2   9   6       47.97       53.72      4.68 o 
 -12   0   7       21.89       24.54      2.53 o 
 -11   0   7       17.19       14.26      2.03 o 
 -10   0   7       40.84       37.42      2.78 o 
  -9   0   7       19.43       17.11      2.01 o 
  -8   0   7       20.29       17.82      1.22 o 
  -7   0   7       24.01       24.13      0.91 o 
  -6   0   7       44.66       46.35      1.16 o 
  -5   0   7       47.63       49.13      1.33 o 
  -4   0   7      961.00      973.44     13.29 o 
  -3   0   7     3031.58     3288.32     54.01 o 
  -2   0   7     3737.85     4048.78     54.23 o 
  -1   0   7     2094.24     2302.80     31.02 o 
   0   0   7     1176.57     1311.20     15.21 o 
   1   0   7        0.00        2.78      0.59 o 
   2   0   7       61.23       61.70      1.76 o 
   3   0   7      462.05      437.05      7.74 o 
   4   0   7      480.22      507.88      8.93 o 
   5   0   7        5.01        5.47      1.88 o 
   6   0   7       14.65       14.08      1.24 o 
   7   0   7       92.22       81.83      2.09 o 
   8   0   7       32.73       32.22      1.41 o 
   9   0   7        6.48        7.12      1.82 o 
  10   0   7        0.29        0.95      1.62 o 
 -12   1   7       47.19       50.76      5.31 o 
 -11   1   7       42.20       38.41      2.02 o 
 -10   1   7       16.26       12.57      1.41 o 
  -9   1   7       10.53       10.17      0.74 o 
  -8   1   7       78.77       68.35      1.49 o 
  -7   1   7       64.84       64.07      1.44 o 
  -6   1   7      132.69      136.48      1.72 o 
  -5   1   7      223.81      227.28      2.49 o 
  -4   1   7       79.08       91.26      1.20 o 
  -3   1   7      982.41     1051.12     12.44 o 
  -2   1   7      785.42      880.55     10.44 o 
  -1   1   7     1709.14     1851.18     19.00 o 
   0   1   7      101.75      107.03      1.21 o 
   1   1   7      257.69      260.32      3.06 o 
   2   1   7       27.06       28.59      0.88 o 
   3   1   7       12.42       10.80      0.44 o 
   4   1   7      134.83      124.06      1.85 o 
   5   1   7       25.78       23.98      1.11 o 
   6   1   7       65.13       71.78      1.43 o 
   7   1   7       10.38        9.99      0.90 o 
   8   1   7        5.47        7.56      0.95 o 
   9   1   7        3.85        4.61      0.99 o 
 -12   2   7       15.55       13.92      1.64 o 
 -11   2   7      100.31       89.50      2.96 o 
 -10   2   7       62.44       56.75      4.14 o 
  -9   2   7       35.76       30.53      1.15 o 
  -8   2   7       30.27       34.15      1.08 o 
  -7   2   7       98.55       93.21      1.65 o 
  -6   2   7        7.19        9.00      0.61 o 
  -5   2   7       88.91       81.66      1.26 o 
  -4   2   7       77.49       78.70      1.20 o 
  -3   2   7      427.71      448.50      6.53 o 
  -2   2   7      140.37      142.25      1.84 o 
  -1   2   7      260.13      281.89      2.95 o 
   0   2   7       23.05       26.44      1.06 o 
   1   2   7      129.23      140.84      1.90 o 
   2   2   7      187.82      188.12      2.74 o 
   3   2   7       28.06       26.81      0.95 o 
   4   2   7       53.87       44.29      1.04 o 
   5   2   7      251.02      240.91      3.10 o 
   6   2   7      279.90      273.07      3.49 o 
   7   2   7       22.01       18.01      1.20 o 
   8   2   7       29.49       30.48      2.47 o 
   9   2   7       24.02       28.04      1.35 o 
 -12   3   7       27.10       27.19      1.99 o 
 -11   3   7        7.40        9.41      0.97 o 
 -10   3   7        9.14       10.23      0.90 o 
  -9   3   7       67.06       59.52      1.46 o 
  -8   3   7      118.64      103.83      1.88 o 
  -7   3   7       48.43       44.58      1.22 o 
  -6   3   7      274.57      254.80      3.25 o 
  -5   3   7       22.94       22.24      0.80 o 
  -4   3   7       60.55       54.32      1.13 o 
  -3   3   7       84.91       90.21      1.51 o 
  -2   3   7       74.28       83.82      1.20 o 
  -1   3   7      165.32      176.04      2.28 o 
   0   3   7      788.12      790.38      9.54 o 
   1   3   7       47.26       44.06      0.98 o 
   2   3   7        3.84        4.20      0.54 o 
   3   3   7       24.12       25.84      0.95 o 
   4   3   7      376.52      384.89      5.16 o 
   5   3   7       12.90       12.76      1.00 o 
   6   3   7      241.82      222.89      4.12 o 
   7   3   7       55.27       55.32      1.90 o 
   8   3   7        5.73        6.73      2.04 o 
   9   3   7        5.56        5.08      1.06 o 
 -11   4   7       14.06       16.93      1.15 o 
 -10   4   7       39.31       33.67      1.27 o 
  -9   4   7      129.53      119.30      2.17 o 
  -8   4   7      132.65      128.77      2.48 o 
  -7   4   7      150.76      143.47      3.66 o 
  -6   4   7      103.50      101.82      2.04 o 
  -5   4   7       39.94       36.61      1.07 o 
  -4   4   7      124.95      118.35      2.73 o 
  -3   4   7       28.22       29.70      0.67 o 
  -2   4   7      146.25      144.39      1.83 o 
  -1   4   7       83.43       89.11      1.89 o 
   0   4   7       60.19       55.98      2.92 o 
   1   4   7       52.75       52.78      1.25 o 
   2   4   7        0.50        0.06      0.50 o 
   3   4   7       90.33       82.09      2.27 o 
   4   4   7       81.03       74.06      1.95 o 
   5   4   7      276.62      254.25      4.51 o 
   6   4   7       45.13       42.59      1.72 o 
   7   4   7        4.71        4.49      1.67 o 
   8   4   7        6.92        5.02      1.07 o 
 -10   5   7        0.68       -0.45      0.79 o 
  -9   5   7       97.92       95.23      2.24 o 
  -8   5   7       12.40       11.89      0.98 o 
  -7   5   7       51.64       45.99      1.51 o 
  -6   5   7      164.51      155.00      2.75 o 
  -5   5   7       12.66       12.39      1.22 o 
  -4   5   7      111.77      103.69      1.78 o 
  -3   5   7      216.95      207.21      2.53 o 
  -2   5   7      153.62      130.97      2.47 o 
  -1   5   7      295.35      268.78      3.04 o 
   0   5   7       63.97       65.65      1.46 o 
   1   5   7       14.98       13.42      1.02 o 
   2   5   7      153.10      141.95      2.70 o 
   3   5   7      124.03      110.10      2.46 o 
   4   5   7        5.90        6.34      0.93 o 
   5   5   7       15.85       14.45      1.17 o 
   6   5   7        5.79        5.39      0.98 o 
   7   5   7       44.70       44.17      1.90 o 
   8   5   7      102.17      100.92      3.84 o 
 -10   6   7       73.96       74.50      2.16 o 
  -9   6   7       19.96       20.01      1.25 o 
  -8   6   7       49.55       50.27      1.68 o 
  -7   6   7       81.63       79.39      2.02 o 
  -6   6   7      118.71      111.91      3.39 o 
  -5   6   7       23.91       22.85      1.14 o 
  -4   6   7      112.33      105.98      2.22 o 
  -3   6   7      121.99      105.19      2.19 o 
  -2   6   7      179.02      163.01      2.23 o 
  -1   6   7      114.75      102.45      1.58 o 
   0   6   7      518.65      440.79     12.76 o 
   1   6   7       63.93       57.94      1.46 o 
   2   6   7       83.19       79.87      1.77 o 
   3   6   7       82.83       82.79      1.90 o 
   4   6   7        8.94        9.47      1.04 o 
   5   6   7       51.03       46.64      1.82 o 
   6   6   7       15.04       16.24      1.31 o 
   7   6   7       39.69       45.82      2.01 o 
  -8   7   7        7.07        6.11      1.00 o 
  -7   7   7        3.84        3.23      0.91 o 
  -6   7   7       41.25       38.29      1.53 o 
  -5   7   7       68.96       70.08      1.89 o 
  -4   7   7       74.95       74.36      1.95 o 
  -3   7   7       16.54       17.75      1.90 o 
  -2   7   7       71.32       68.98      2.54 o 
  -1   7   7      120.66       88.66     15.29 o 
   0   7   7        3.11        5.11      0.65 o 
   1   7   7       36.83       39.64      1.31 o 
   2   7   7       71.26       77.71      1.84 o 
   3   7   7       21.72       25.00      1.16 o 
   4   7   7       24.92       27.97      1.27 o 
   5   7   7       13.93       11.25      1.18 o 
   6   7   7        2.54        2.87      1.09 o 
  -7   8   7       11.80       11.06      1.19 o 
  -6   8   7        9.81       12.22      1.15 o 
  -5   8   7       66.52       69.04      2.00 o 
  -4   8   7       79.94       87.19      2.68 o 
  -3   8   7        7.33        6.17      1.14 o 
  -2   8   7       44.56       47.89      2.20 o 
  -1   8   7        3.28        3.78      1.35 o 
   0   8   7       27.46       24.61      2.60 o 
   1   8   7        3.45        3.21      1.00 o 
   2   8   7        3.39        2.93      0.78 o 
   3   8   7        9.80       10.35      1.12 o 
   4   8   7       13.45       13.70      1.15 o 
  -4   9   7       10.09       12.26      1.59 o 
  -3   9   7       53.24       57.87      1.98 o 
  -2   9   7       19.09       17.86      1.82 o 
  -1   9   7       28.92       30.94      2.28 o 
   0   9   7       16.31       19.61      1.91 o 
   1   9   7        9.30       10.07      1.74 o 
 -12   0   8        2.39        0.51      1.78 o 
 -11   0   8        0.11        0.15      1.45 o 
 -10   0   8        0.02       -0.24      1.31 o 
  -9   0   8       66.99       62.01      3.18 o 
  -8   0   8      262.13      264.87      7.70 o 
  -7   0   8        8.99       10.12      0.67 o 
  -6   0   8      417.83      405.73      5.81 o 
  -5   0   8     1089.54     1086.66     12.88 o 
  -4   0   8        0.05       -0.05      0.40 o 
  -3   0   8      815.54      893.65     15.19 o 
  -2   0   8     2626.95     2909.59     39.16 o 
  -1   0   8      845.03      944.01     13.01 o 
   0   0   8       90.41      111.14      1.94 o 
   1   0   8      317.13      297.44      4.48 o 
   2   0   8      139.01      146.09      2.50 o 
   3   0   8       81.55       85.67      2.30 o 
   4   0   8       41.16       38.53      1.88 o 
   5   0   8       78.98       76.69      2.29 o 
   6   0   8      200.10      203.97      3.71 o 
   7   0   8      129.84      125.69      2.75 o 
   8   0   8        0.01       -0.57      1.13 o 
   9   0   8       14.18       22.15      2.61 o 
 -12   1   8       20.30       21.48      1.81 o 
 -11   1   8       14.81       13.42      1.46 o 
 -10   1   8       47.99       45.59      2.17 o 
  -9   1   8       49.69       47.64      2.06 o 
  -8   1   8       54.90       52.88      1.61 o 
  -7   1   8      114.78      117.87      2.26 o 
  -6   1   8      556.44      559.34      6.24 o 
  -5   1   8       34.39       34.47      0.70 o 
  -4   1   8      481.09      516.04      5.14 o 
  -3   1   8      557.67      595.94      7.30 o 
  -2   1   8      396.01      431.25      5.37 o 
  -1   1   8      163.26      153.01      1.79 o 
   0   1   8       64.86       68.38      0.91 o 
   1   1   8       35.01       34.68      0.71 o 
   2   1   8      249.51      239.96      3.29 o 
   3   1   8       49.42       49.01      1.07 o 
   4   1   8       58.43       57.33      1.20 o 
   5   1   8      105.93       99.52      1.71 o 
   6   1   8        5.13        4.79      0.66 o 
   7   1   8        4.60        4.28      0.59 o 
   8   1   8       16.50       17.52      1.11 o 
   9   1   8        6.08        7.85      0.98 o 
 -12   2   8       97.47      101.47      3.43 o 
 -11   2   8       18.13       18.23      1.65 o 
 -10   2   8       37.41       31.34      1.80 o 
  -9   2   8      119.09      108.73      2.20 o 
  -8   2   8      127.81      123.42      2.01 o 
  -7   2   8      277.34      267.83      3.44 o 
  -6   2   8       67.49       73.66      1.40 o 
  -5   2   8       95.74       94.53      1.41 o 
  -4   2   8       31.83       31.25      1.02 o 
  -3   2   8       67.61       63.78      1.06 o 
  -2   2   8       56.02       50.16      0.93 o 
  -1   2   8      175.71      180.63      2.05 o 
   0   2   8       57.89       58.94      0.90 o 
   1   2   8      178.77      172.09      2.08 o 
   2   2   8      219.45      236.56      3.35 o 
   3   2   8      119.56      128.65      2.17 o 
   4   2   8      208.13      192.42      2.97 o 
   5   2   8       11.80       11.45      0.67 o 
   6   2   8       88.13       83.15      2.22 o 
   7   2   8       26.87       26.19      1.84 o 
   8   2   8       11.59        9.02      1.09 o 
   9   2   8       51.12       54.15      2.47 o 
 -12   3   8       18.89       21.07      1.79 o 
 -11   3   8       37.11       42.89      2.30 o 
 -10   3   8      104.91      101.07      2.16 o 
  -9   3   8       65.53       65.54      1.53 o 
  -8   3   8      215.41      209.61      3.42 o 
  -7   3   8       15.71       12.65      0.81 o 
  -6   3   8       44.09       43.71      1.01 o 
  -5   3   8       82.33       89.69      1.41 o 
  -4   3   8       87.63       86.58      1.50 o 
  -3   3   8      440.09      441.24      4.57 o 
  -2   3   8       34.43       29.64      0.71 o 
  -1   3   8      119.10      117.69      1.52 o 
   0   3   8      220.69      201.71      2.51 o 
   1   3   8      416.53      425.70      4.87 o 
   2   3   8       62.98       62.94      1.42 o 
   3   3   8      160.35      162.51      2.73 o 
   4   3   8      317.23      277.42      3.99 o 
   5   3   8      211.59      187.21      3.56 o 
   6   3   8       12.70       12.14      1.05 o 
   7   3   8        3.04        3.59      1.42 o 
   8   3   8       31.36       34.85      1.93 o 
 -11   4   8        5.48        4.85      0.94 o 
 -10   4   8       16.55       15.33      1.01 o 
  -9   4   8      112.86      102.17      2.00 o 
  -8   4   8        3.64        4.73      0.70 o 
  -7   4   8       36.22       32.39      1.27 o 
  -6   4   8       52.07       56.02      1.50 o 
  -5   4   8      192.06      189.40      2.64 o 
  -4   4   8       30.64       28.38      0.93 o 
  -3   4   8       41.98       41.49      2.27 o 
  -2   4   8      147.96      136.72      1.94 o 
  -1   4   8      141.18      138.16      2.01 o 
   0   4   8      131.52      139.31      2.05 o 
   1   4   8       37.91       31.87      1.06 o 
   2   4   8       95.75      103.51      3.02 o 
   3   4   8      106.15       86.53      2.10 o 
   4   4   8       69.10       65.05      2.70 o 
   5   4   8       34.24       28.07      1.38 o 
   6   4   8        9.72       10.20      1.05 o 
   7   4   8      131.74      122.73      2.99 o 
   8   4   8       10.97       13.77      1.82 o 
 -10   5   8       30.01       29.88      1.27 o 
  -9   5   8       35.26       37.88      1.50 o 
  -8   5   8       75.87       72.67      1.91 o 
  -7   5   8      147.25      139.06      2.67 o 
  -6   5   8       26.70       25.10      1.14 o 
  -5   5   8      121.30      112.22      2.24 o 
  -4   5   8      108.57      100.60      1.78 o 
  -3   5   8      310.55      296.00      3.40 o 
  -2   5   8       20.60       23.52      0.96 o 
  -1   5   8      237.44      223.90      2.97 o 
   0   5   8      492.20      473.94      5.54 o 
   1   5   8       74.68       66.45      1.50 o 
   2   5   8      149.69      149.44      2.96 o 
   3   5   8       24.94       26.02      1.49 o 
   4   5   8       23.53       24.65      1.30 o 
   5   5   8        3.72        3.88      0.91 o 
   6   5   8       26.59       29.68      1.52 o 
   7   5   8       35.36       33.99      1.73 o 
  -9   6   8       10.51        9.61      1.08 o 
  -8   6   8       56.89       57.55      1.83 o 
  -7   6   8       18.74       16.47      1.64 o 
  -6   6   8      144.40      138.20      2.71 o 
  -5   6   8      170.47      153.29      2.84 o 
  -4   6   8       84.31       72.29      1.84 o 
  -3   6   8      193.02      177.05      2.37 o 
  -2   6   8      326.48      294.54      4.41 o 
  -1   6   8       86.06       75.75      2.09 o 
   0   6   8      131.78      134.69      2.11 o 
   1   6   8       33.20       31.63      1.16 o 
   2   6   8       10.15       10.72      1.26 o 
   3   6   8       47.27       45.97      2.30 o 
   4   6   8       44.26       47.17      1.78 o 
   5   6   8       52.60       56.05      2.04 o 
   6   6   8       28.68       30.83      1.63 o 
  -8   7   8       14.34       14.22      1.90 o 
  -7   7   8       19.14       17.10      1.21 o 
  -6   7   8       41.54       44.47      1.67 o 
  -5   7   8       44.10       41.89      1.59 o 
  -4   7   8       92.13       89.04      2.18 o 
  -3   7   8      232.25      225.34      3.79 o 
  -2   7   8       33.92       32.25      2.73 o 
  -1   7   8       38.56       32.32      1.65 o 
   0   7   8       21.96       26.98      1.68 o 
   1   7   8       85.46       88.77      1.79 o 
   2   7   8        7.42        7.48      0.85 o 
   3   7   8        8.99       11.01      1.13 o 
   4   7   8        8.84        9.64      1.11 o 
   5   7   8       45.07       48.60      2.00 o 
  -6   8   8       48.19       49.61      1.92 o 
  -5   8   8       18.36       19.17      1.54 o 
  -4   8   8       27.23       27.08      1.39 o 
  -3   8   8       20.98       20.96      1.27 o 
  -2   8   8       28.88       29.81      1.62 o 
  -1   8   8        3.12        3.77      1.45 o 
   0   8   8        7.39        9.22      2.87 o 
   1   8   8       10.04       10.80      1.87 o 
   2   8   8       29.29       32.86      1.33 o 
   3   8   8       28.00       28.14      1.87 o 
  -2   9   8       23.06       29.66      2.19 o 
  -1   9   8        8.91       11.72      1.80 o 
 -12   0   9        5.63       10.27      2.20 o 
 -11   0   9        0.00       -2.23      1.50 o 
 -10   0   9       70.36       63.98      3.42 o 
  -9   0   9       22.97       19.84      1.99 o 
  -8   0   9       43.76       41.77      2.76 o 
  -7   0   9     1545.92     1505.20     34.92 o 
  -6   0   9       41.15       40.56      1.11 o 
  -5   0   9      700.99      686.18      9.66 o 
  -4   0   9      845.74      881.15     15.15 o 
  -3   0   9      689.14      784.58     13.46 o 
  -2   0   9       27.70       29.11      1.10 o 
  -1   0   9       35.17       36.17      1.08 o 
   0   0   9       19.76       26.39      0.89 o 
   1   0   9       45.09       39.00      1.15 o 
   2   0   9       20.04       17.12      0.85 o 
   3   0   9        1.13        0.16      0.67 o 
   4   0   9       12.73       15.44      1.17 o 
   5   0   9        0.13        1.27      0.84 o 
   6   0   9       84.35       92.57      2.98 o 
   7   0   9        1.88        1.78      1.52 o 
   8   0   9       24.95       21.11      1.30 o 
   9   0   9        3.23        1.65      1.80 o 
 -12   1   9       21.60       21.47      1.85 o 
 -11   1   9       74.08       78.98      2.80 o 
 -10   1   9       65.62       59.48      2.39 o 
  -9   1   9      480.73      463.10      8.75 o 
  -8   1   9      776.40      756.87      9.24 o 
  -7   1   9      385.13      383.23      5.03 o 
  -6   1   9      848.14      848.02      9.19 o 
  -5   1   9       69.05       67.72      1.04 o 
  -4   1   9      158.48      168.39      2.90 o 
  -3   1   9      630.15      687.10      8.37 o 
  -2   1   9      167.82      172.89      2.48 o 
  -1   1   9      410.70      412.29      4.25 o 
   0   1   9      182.76      186.53      1.96 o 
   1   1   9      115.84      113.24      1.47 o 
   2   1   9       10.67        7.60      0.98 o 
   3   1   9       24.95       25.48      0.85 o 
   4   1   9      218.29      214.54      2.88 o 
   5   1   9      186.64      166.44      2.46 o 
   6   1   9       18.92       20.62      0.91 o 
   7   1   9       13.00       14.50      0.86 o 
   8   1   9      171.63      179.74      3.27 o 
   9   1   9        3.96        4.06      0.93 o 
 -12   2   9       58.32       58.40      2.63 o 
 -11   2   9       71.74       75.06      2.81 o 
 -10   2   9       33.94       36.10      3.12 o 
  -9   2   9       56.73       60.32      2.39 o 
  -8   2   9       91.89       95.08      1.74 o 
  -7   2   9      164.17      157.33      2.32 o 
  -6   2   9      251.10      244.89      2.86 o 
  -5   2   9      192.77      192.86      2.35 o 
  -4   2   9       80.44       88.44      1.49 o 
  -3   2   9       95.70      106.89      1.79 o 
  -2   2   9       72.26       73.48      1.21 o 
  -1   2   9      174.11      164.41      1.81 o 
   0   2   9      305.92      305.46      3.01 o 
   1   2   9      132.57      135.78      1.79 o 
   2   2   9       36.44       41.16      1.20 o 
   3   2   9       11.35        9.32      0.71 o 
   4   2   9       25.17       20.16      1.11 o 
   5   2   9       80.84       72.42      2.52 o 
   6   2   9        9.98        7.11      0.93 o 
   7   2   9       69.50       72.21      2.76 o 
   8   2   9       40.31       44.03      1.64 o 
 -11   3   9      101.52      111.93      3.54 o 
 -10   3   9       20.51       17.75      1.07 o 
  -9   3   9       57.73       57.74      1.46 o 
  -8   3   9       59.46       57.94      1.39 o 
  -7   3   9       83.78       83.07      1.45 o 
  -6   3   9      268.15      256.91      3.04 o 
  -5   3   9       94.14       95.98      1.68 o 
  -4   3   9       35.64       32.39      0.88 o 
  -3   3   9      172.44      178.54      2.65 o 
  -2   3   9       16.19       16.85      0.57 o 
  -1   3   9      446.94      465.81      4.77 o 
   0   3   9      566.39      554.78      6.27 o 
   1   3   9      873.91      912.79     10.00 o 
   2   3   9     1196.78     1125.95     13.55 o 
   3   3   9      296.57      267.95      3.87 o 
   4   3   9       47.11       43.53      1.33 o 
   5   3   9       26.10       21.28      1.23 o 
   6   3   9       17.02       15.11      1.57 o 
   7   3   9        7.80        8.79      1.67 o 
   8   3   9        2.90        3.41      1.07 o 
 -11   4   9      121.28      126.78      3.05 o 
 -10   4   9       47.52       46.30      1.47 o 
  -9   4   9      147.38      143.76      2.48 o 
  -8   4   9      132.12      118.38      2.14 o 
  -7   4   9      168.95      164.93      2.55 o 
  -6   4   9      160.73      144.23      2.04 o 
  -5   4   9      277.83      271.10      3.53 o 
  -4   4   9      175.51      160.46      2.53 o 
  -3   4   9      273.07      253.14      4.29 o 
  -2   4   9       50.65       49.54      1.10 o 
  -1   4   9       34.81       30.88      0.93 o 
   0   4   9       72.24       72.44      1.41 o 
   1   4   9      414.45      391.82      4.73 o 
   2   4   9      121.73      118.83      2.15 o 
   3   4   9      473.68      414.78      6.54 o 
   4   4   9      205.97      187.47      3.62 o 
   5   4   9       57.44       51.56      1.92 o 
   6   4   9       33.63       32.67      3.17 o 
   7   4   9       28.94       30.52      1.65 o 
 -10   5   9       37.95       35.92      1.39 o 
  -9   5   9       20.53       19.65      1.07 o 
  -8   5   9       97.57       90.98      2.17 o 
  -7   5   9      215.28      215.82      3.59 o 
  -6   5   9      128.06      122.32      2.65 o 
  -5   5   9      261.25      250.34      3.88 o 
  -4   5   9        0.06        0.18      0.53 o 
  -3   5   9       12.41       14.30      0.76 o 
  -2   5   9      313.56      298.66      5.17 o 
  -1   5   9       83.80       84.45      1.56 o 
   0   5   9        7.15        6.85      0.63 o 
   1   5   9       80.62       81.69      1.58 o 
   2   5   9       40.73       37.40      1.50 o 
   3   5   9       99.04       94.81      2.65 o 
   4   5   9        9.25       12.23      1.06 o 
   5   5   9       69.79       69.73      2.96 o 
   6   5   9       37.79       41.44      1.80 o 
   7   5   9      105.23      103.22      2.87 o 
  -9   6   9        7.85        8.05      1.06 o 
  -8   6   9       20.82       23.56      1.29 o 
  -7   6   9       81.50       76.75      2.03 o 
  -6   6   9       84.22       80.61      2.03 o 
  -5   6   9      262.31      246.08      3.96 o 
  -4   6   9      418.95      392.35      5.64 o 
  -3   6   9      123.81      121.83      1.88 o 
  -2   6   9       22.82       21.46      1.34 o 
  -1   6   9       38.13       37.42      1.30 o 
   0   6   9        7.60        5.97      0.75 o 
   1   6   9       17.31       16.22      0.98 o 
   2   6   9       15.05       19.60      1.70 o 
   3   6   9        8.26        7.81      1.01 o 
   4   6   9       28.14       28.46      1.50 o 
   5   6   9       95.23       98.55      2.69 o 
   6   6   9       13.13       15.66      1.41 o 
  -8   7   9       26.76       27.06      1.45 o 
  -7   7   9       36.70       38.07      1.57 o 
  -6   7   9       93.48       93.09      2.31 o 
  -5   7   9      184.52      181.25      3.33 o 
  -4   7   9       47.44       47.08      1.82 o 
  -3   7   9       79.24       77.09      2.48 o 
  -2   7   9       27.41       26.28      1.47 o 
  -1   7   9       32.71       32.33      1.29 o 
   0   7   9       17.54       16.61      1.20 o 
   1   7   9       39.79       38.07      1.41 o 
   2   7   9       72.27       72.77      4.04 o 
   3   7   9       81.12       87.53      2.42 o 
   4   7   9        5.85        6.50      1.07 o 
  -6   8   9       36.41       39.42      1.70 o 
  -5   8   9        8.53        8.13      1.11 o 
  -4   8   9        2.55        1.48      0.95 o 
  -3   8   9       16.62       13.21      1.30 o 
  -2   8   9       61.91       63.20      2.24 o 
  -1   8   9       51.26       53.45      2.65 o 
   0   8   9       26.93       27.41      1.32 o 
   1   8   9       45.65       45.32      1.87 o 
   2   8   9       20.07       20.94      2.32 o 
 -12   0  10        0.25       -2.36      1.63 o 
 -11   0  10      156.43      167.98      6.12 o 
 -10   0  10      133.88      125.45      4.93 o 
  -9   0  10      297.23      278.36      8.28 o 
  -8   0  10      119.97      125.74      4.69 o 
  -7   0  10      202.73      202.21      6.20 o 
  -6   0  10      215.54      204.38      7.98 o 
  -5   0  10        7.48        6.20      0.64 o 
  -4   0  10        0.62       -0.78      0.69 o 
  -3   0  10       24.52       39.96      1.29 o 
  -2   0  10        0.13        0.26      0.50 o 
  -1   0  10      101.07      109.58      2.05 o 
   0   0  10      146.43      123.85      2.20 o 
   1   0  10       97.73       91.20      1.88 o 
   2   0  10        4.66        7.28      0.89 o 
   3   0  10      314.79      289.07      8.16 o 
   4   0  10       64.47       58.69      2.68 o 
   5   0  10        3.61        7.71      1.10 o 
   6   0  10      757.86      707.55     10.47 o 
   7   0  10       33.23       35.05      1.86 o 
   8   0  10       30.23       24.32      2.62 o 
 -12   1  10       17.00       18.53      1.69 o 
 -11   1  10       74.49       71.63      2.74 o 
 -10   1  10       92.77       92.01      4.91 o 
  -9   1  10      111.39      100.60      4.77 o 
  -8   1  10      141.26      136.21      4.56 o 
  -7   1  10      185.20      172.77      2.43 o 
  -6   1  10      524.95      530.68      6.01 o 
  -5   1  10      176.75      188.10      2.52 o 
  -4   1  10      336.65      337.88      4.51 o 
  -3   1  10      136.53      127.29      2.05 o 
  -2   1  10      163.76      178.31      2.35 o 
  -1   1  10      367.91      365.27      3.85 o 
   0   1  10      280.41      282.94      2.81 o 
   1   1  10       92.50       92.79      1.76 o 
   2   1  10      103.11      102.95      1.89 o 
   3   1  10       97.53       83.94      1.54 o 
   4   1  10        4.27        3.58      0.59 o 
   5   1  10      215.58      202.55      2.89 o 
   6   1  10      330.74      331.95      4.27 o 
   7   1  10       27.04       24.94      1.23 o 
   8   1  10      132.84      129.50      2.73 o 
 -12   2  10       61.67       66.64      3.78 o 
 -11   2  10       63.70       66.38      2.73 o 
 -10   2  10       66.84       64.36      4.39 o 
  -9   2  10       11.63       11.09      1.51 o 
  -8   2  10      142.06      140.50      2.56 o 
  -7   2  10      129.43      134.23      2.31 o 
  -6   2  10       56.48       54.11      1.10 o 
  -5   2  10       54.50       44.39      1.00 o 
  -4   2  10       25.73       24.08      0.96 o 
  -3   2  10       60.57       71.11      1.23 o 
  -2   2  10      319.33      313.19      4.16 o 
  -1   2  10      420.32      390.11      3.78 o 
   0   2  10       94.17      100.69      1.49 o 
   1   2  10      275.28      269.88      3.43 o 
   2   2  10      258.19      254.46      3.31 o 
   3   2  10       49.08       40.57      1.26 o 
   4   2  10       22.70       25.52      1.26 o 
   5   2  10        0.80        0.85      0.71 o 
   6   2  10       24.35       22.52      1.72 o 
   7   2  10       34.35       35.62      1.67 o 
   8   2  10       74.15       83.55      2.22 o 
 -11   3  10       15.37       15.26      1.66 o 
 -10   3  10        5.27        6.44      1.17 o 
  -9   3  10       83.13       82.63      2.17 o 
  -8   3  10       40.64       41.86      1.25 o 
  -7   3  10       79.62       84.12      1.50 o 
  -6   3  10      234.49      224.15      5.82 o 
  -5   3  10      208.75      212.79      2.62 o 
  -4   3  10        7.70        6.42      0.68 o 
  -3   3  10      118.71      111.15      1.97 o 
  -2   3  10       89.73       95.17      1.38 o 
  -1   3  10      958.95      952.36     10.31 o 
   0   3  10     1669.81     1595.97     16.87 o 
   1   3  10      270.64      275.22      3.54 o 
   2   3  10      206.89      173.18      2.80 o 
   3   3  10       23.78       22.25      0.99 o 
   4   3  10       78.66       69.45      1.70 o 
   5   3  10        6.66        4.00      1.32 o 
   6   3  10       35.50       35.02      1.61 o 
   7   3  10       11.12       12.08      1.25 o 
 -11   4  10       42.15       45.94      2.05 o 
 -10   4  10       16.08       17.02      1.44 o 
  -9   4  10       64.89       63.49      1.62 o 
  -8   4  10       10.72       14.69      0.92 o 
  -7   4  10       32.89       31.88      1.14 o 
  -6   4  10       98.03       98.78      1.64 o 
  -5   4  10       66.67       69.47      1.32 o 
  -4   4  10       89.13       81.53      1.42 o 
  -3   4  10      151.16      151.38      2.49 o 
  -2   4  10      178.52      175.68      2.80 o 
  -1   4  10      261.45      248.13      3.22 o 
   0   4  10        0.09        0.49      0.47 o 
   1   4  10      213.48      184.34      2.64 o 
   2   4  10       60.49       55.99      1.46 o 
   3   4  10       91.93       89.39      3.74 o 
   4   4  10       34.10       29.27      1.44 o 
   5   4  10       16.74       14.16      1.18 o 
   6   4  10        9.77        8.71      1.42 o 
   7   4  10       12.98       12.12      1.26 o 
 -10   5  10       94.11       94.40      2.67 o 
  -9   5  10       54.93       54.35      1.98 o 
  -8   5  10       39.64       40.11      2.18 o 
  -7   5  10       34.36       31.90      1.18 o 
  -6   5  10       28.66       27.62      1.25 o 
  -5   5  10      207.74      200.92      3.36 o 
  -4   5  10       68.35       64.45      1.47 o 
  -3   5  10       15.68       16.47      0.88 o 
  -2   5  10       14.26       11.42      0.83 o 
  -1   5  10       29.34       24.79      1.06 o 
   0   5  10        0.91       -0.01      0.49 o 
   1   5  10      161.20      158.84      2.44 o 
   2   5  10       98.92       93.05      2.30 o 
   3   5  10        3.20        3.91      0.87 o 
   4   5  10        6.47        5.60      1.00 o 
   5   5  10       38.92       37.50      2.59 o 
   6   5  10       63.14       66.11      2.28 o 
  -9   6  10        0.51       -0.80      0.78 o 
  -8   6  10       15.76       18.91      1.26 o 
  -7   6  10       74.31       71.08      2.00 o 
  -6   6  10      370.39      361.86      5.39 o 
  -5   6  10      275.60      264.13      4.23 o 
  -4   6  10       36.24       34.79      1.50 o 
  -3   6  10      154.16      145.92      3.46 o 
  -2   6  10        4.40        3.63      0.70 o 
  -1   6  10       19.95       20.89      1.69 o 
   0   6  10       31.73       28.77      2.63 o 
   1   6  10       44.34       44.56      1.44 o 
   2   6  10       16.24       15.54      1.14 o 
   3   6  10      197.58      197.65      4.92 o 
   4   6  10        1.06        0.97      0.94 o 
   5   6  10       53.23       53.77      3.15 o 
  -7   7  10       39.95       40.51      1.65 o 
  -6   7  10       26.36       26.57      1.66 o 
  -5   7  10       31.32       29.58      1.39 o 
  -4   7  10       90.86       92.49      3.96 o 
  -3   7  10       14.93       16.42      1.31 o 
  -2   7  10       15.38       14.26      1.26 o 
  -1   7  10       41.03       39.27      1.46 o 
   0   7  10       20.60       23.91      1.40 o 
   1   7  10       62.08       64.93      2.11 o 
   2   7  10       11.18       10.00      0.98 o 
   3   7  10       26.88       27.87      1.52 o 
   4   7  10       37.20       36.34      1.76 o 
  -5   8  10       69.34       70.68      2.13 o 
  -4   8  10       59.40       58.77      2.29 o 
  -3   8  10       29.31       29.31      1.70 o 
  -2   8  10       10.68       10.46      1.34 o 
  -1   8  10       17.48       17.38      1.91 o 
   0   8  10       31.59       34.18      1.67 o 
   1   8  10       41.94       44.67      2.69 o 
 -12   0  11        0.02        2.28      1.65 o 
 -11   0  11       15.77       17.85      2.34 o 
 -10   0  11       13.11       14.31      1.94 o 
  -9   0  11       33.21       37.40      2.77 o 
  -8   0  11      662.74      637.65     16.08 o 
  -7   0  11        4.77        6.70      1.51 o 
  -6   0  11       77.04       69.24      3.00 o 
  -5   0  11      280.37      305.79      4.72 o 
  -4   0  11        5.07        4.23      0.71 o 
  -3   0  11        1.20        1.89      0.62 o 
  -2   0  11      348.18      387.00      5.83 o 
  -1   0  11      147.25      151.39      2.65 o 
   0   0  11      328.02      323.16      4.89 o 
   1   0  11       52.35       56.63      2.88 o 
   2   0  11       63.34       60.70      2.11 o 
   3   0  11      112.95      103.81      2.87 o 
   4   0  11      652.52      595.51     10.73 o 
   5   0  11       93.74      100.97      4.18 o 
   6   0  11        3.46        2.85      0.90 o 
   7   0  11       44.60       46.21      1.84 o 
 -12   1  11      107.15      102.59      3.79 o 
 -11   1  11       51.07       46.67      2.34 o 
 -10   1  11       33.32       32.37      1.91 o 
  -9   1  11       85.14       79.83      5.05 o 
  -8   1  11       56.61       50.88      2.08 o 
  -7   1  11       70.98       69.32      1.59 o 
  -6   1  11        6.08        5.12      0.63 o 
  -5   1  11      177.61      183.59      2.50 o 
  -4   1  11       53.47       55.23      1.96 o 
  -3   1  11      219.60      238.57      3.36 o 
  -2   1  11       52.12       48.78      1.07 o 
  -1   1  11       68.54       68.29      1.11 o 
   0   1  11      100.65      104.17      1.66 o 
   1   1  11       27.64       29.47      1.07 o 
   2   1  11       30.79       29.50      1.09 o 
   3   1  11      107.42       97.26      2.10 o 
   4   1  11      364.50      354.41      4.42 o 
   5   1  11      197.59      189.18      2.81 o 
   6   1  11       94.14       92.59      2.46 o 
   7   1  11       82.38       78.48      2.07 o 
 -11   2  11       40.09       40.71      2.24 o 
 -10   2  11       53.20       55.38      3.89 o 
  -9   2  11       66.58       68.35      2.12 o 
  -8   2  11      215.00      218.94      2.77 o 
  -7   2  11       34.84       33.01      0.97 o 
  -6   2  11        3.39        2.63      0.51 o 
  -5   2  11      176.69      164.14      2.35 o 
  -4   2  11       39.90       36.84      1.16 o 
  -3   2  11       68.91       61.95      1.19 o 
  -2   2  11      226.68      243.09      2.78 o 
  -1   2  11      396.69      385.56      4.17 o 
   0   2  11      719.53      705.12      7.15 o 
   1   2  11       72.19       75.72      1.47 o 
   2   2  11       64.51       60.84      1.37 o 
   3   2  11       66.47       70.37      1.50 o 
   4   2  11       43.15       46.58      1.47 o 
   5   2  11       20.02       20.12      1.11 o 
   6   2  11      114.94      117.86      2.85 o 
   7   2  11       13.59       14.45      1.28 o 
 -11   3  11       32.76       35.37      2.12 o 
 -10   3  11       42.08       42.53      1.89 o 
  -9   3  11       40.54       40.60      1.30 o 
  -8   3  11        9.26       10.20      1.16 o 
  -7   3  11       57.39       50.48      1.18 o 
  -6   3  11       21.44       21.39      0.94 o 
  -5   3  11      165.16      165.02      2.42 o 
  -4   3  11      100.96       96.59      2.20 o 
  -3   3  11      784.45      750.60      9.28 o 
  -2   3  11     1541.43     1461.32     17.54 o 
  -1   3  11      288.47      288.62      3.31 o 
   0   3  11      457.05      435.76      5.17 o 
   1   3  11       78.47       81.40      1.59 o 
   2   3  11       17.17       20.63      0.87 o 
   3   3  11      121.42      103.47      2.11 o 
   4   3  11      177.78      174.28      3.52 o 
   5   3  11       10.59       10.10      1.65 o 
   6   3  11        6.98        6.26      1.66 o 
   7   3  11       38.34       38.13      2.68 o 
 -10   4  11       19.26       20.24      1.60 o 
  -9   4  11        7.84        8.68      1.33 o 
  -8   4  11       56.39       56.16      1.48 o 
  -7   4  11       12.69       11.24      0.82 o 
  -6   4  11       90.32       87.88      1.57 o 
  -5   4  11       42.25       41.48      1.24 o 
  -4   4  11       91.10       81.09      1.56 o 
  -3   4  11      116.10      110.11      3.00 o 
  -2   4  11      154.13      141.26      2.47 o 
  -1   4  11      603.89      581.48      6.66 o 
   0   4  11       41.42       36.89      1.02 o 
   1   4  11       92.72       86.62      2.13 o 
   2   4  11       27.37       29.80      1.07 o 
   3   4  11       70.61       66.83      2.03 o 
   4   4  11       28.34       31.91      2.51 o 
   5   4  11       46.72       47.62      1.88 o 
   6   4  11      125.17      117.57      3.12 o 
 -10   5  11       41.48       42.34      1.89 o 
  -9   5  11      116.69      120.82      2.33 o 
  -8   5  11        3.97        4.67      0.81 o 
  -7   5  11      103.03      101.38      2.11 o 
  -6   5  11       40.78       39.12      1.31 o 
  -5   5  11       66.06       63.54      1.52 o 
  -4   5  11       30.95       31.60      1.47 o 
  -3   5  11       99.50       97.90      2.41 o 
  -2   5  11      104.74       98.92      2.04 o 
  -1   5  11       94.24       89.03      1.95 o 
   0   5  11       37.62       36.71      1.06 o 
   1   5  11       32.80       33.35      1.14 o 
   2   5  11       37.23       39.37      1.44 o 
   3   5  11       67.04       65.92      2.10 o 
   4   5  11        5.66        5.35      0.97 o 
   5   5  11       37.60       41.22      2.31 o 
  -9   6  11       47.67       46.59      1.60 o 
  -8   6  11      148.17      147.39      2.73 o 
  -7   6  11       29.22       30.12      1.22 o 
  -6   6  11       33.15       35.68      1.46 o 
  -5   6  11       22.32       23.01      1.25 o 
  -4   6  11       52.53       51.55      1.93 o 
  -3   6  11       35.96       36.74      1.63 o 
  -2   6  11        0.03       -0.96      0.64 o 
  -1   6  11       24.68       26.42      1.17 o 
   0   6  11       40.73       37.90      1.74 o 
   1   6  11       26.09       32.43      1.32 o 
   2   6  11       17.85       18.64      1.13 o 
   3   6  11       91.25       97.32      2.61 o 
   4   6  11      172.44      178.91      3.82 o 
  -7   7  11       72.35       74.57      2.19 o 
  -6   7  11       54.25       50.57      1.85 o 
  -5   7  11        8.92       10.09      1.09 o 
  -4   7  11       54.05       56.29      2.16 o 
  -3   7  11       88.33       91.06      2.63 o 
  -2   7  11       65.01       63.98      2.23 o 
  -1   7  11       36.46       35.80      1.44 o 
   0   7  11       43.19       49.06      1.92 o 
   1   7  11       45.57       45.84      1.92 o 
   2   7  11       23.89       29.26      1.88 o 
   3   7  11       75.50       77.45      2.67 o 
  -4   8  11       56.16       51.50      2.23 o 
  -3   8  11       54.27       52.96      2.20 o 
  -2   8  11       25.71       30.14      1.75 o 
  -1   8  11       26.57       26.77      2.19 o 
   0   8  11       37.16       44.49      1.97 o 
 -12   0  12       12.65       13.49      2.33 o 
 -11   0  12       23.10       23.38      2.57 o 
 -10   0  12        6.74        8.92      1.93 o 
  -9   0  12       21.36       20.15      2.20 o 
  -8   0  12       13.69       14.16      1.77 o 
  -7   0  12      143.71      131.62      4.69 o 
  -6   0  12      228.55      221.34      6.53 o 
  -5   0  12        7.59        6.60      1.03 o 
  -4   0  12        0.40        0.19      0.64 o 
  -3   0  12       45.72       52.72      1.54 o 
  -2   0  12      684.11      713.07     10.21 o 
  -1   0  12        0.33        0.14      0.54 o 
   0   0  12     1632.35     1559.74     37.77 o 
   1   0  12     1410.92     1286.84     31.51 o 
   2   0  12      744.05      686.70     15.24 o 
   3   0  12      222.01      214.33      6.03 o 
   4   0  12      172.35      166.62      4.04 o 
   5   0  12        9.74        9.45      1.06 o 
   6   0  12       36.72       38.34      1.87 o 
   7   0  12        3.65        4.44      1.01 o 
 -11   1  12       59.78       62.03      4.34 o 
 -10   1  12       37.52       36.30      1.98 o 
  -9   1  12        7.50        9.24      1.30 o 
  -8   1  12       29.62       25.32      2.17 o 
  -7   1  12       71.34       73.08      2.01 o 
  -6   1  12      147.12      123.84      1.98 o 
  -5   1  12       79.66       82.47      2.01 o 
  -4   1  12      162.95      156.35      2.52 o 
  -3   1  12      229.85      217.90      2.88 o 
  -2   1  12      435.63      417.11      4.87 o 
  -1   1  12      359.87      366.95      4.95 o 
   0   1  12      164.29      161.11      2.58 o 
   1   1  12      490.33      475.53      6.26 o 
   2   1  12      341.10      320.02      5.50 o 
   3   1  12      267.18      247.82      3.80 o 
   4   1  12       56.42       52.63      1.57 o 
   5   1  12       42.13       45.68      1.79 o 
   6   1  12       12.02       12.79      0.88 o 
   7   1  12        6.14        5.88      0.94 o 
 -11   2  12       49.26       51.20      2.46 o 
 -10   2  12        1.83        1.65      1.10 o 
  -9   2  12        3.73        2.64      0.74 o 
  -8   2  12       48.54       51.48      1.57 o 
  -7   2  12      342.96      333.40      4.54 o 
  -6   2  12      113.52      115.59      1.94 o 
  -5   2  12      164.65      142.41      2.43 o 
  -4   2  12       36.60       30.26      1.10 o 
  -3   2  12      201.19      178.16      2.76 o 
  -2   2  12       73.24       76.94      1.45 o 
  -1   2  12       23.49       22.87      0.85 o 
   0   2  12      292.68      288.94      3.33 o 
   1   2  12      307.61      313.51      3.99 o 
   2   2  12        2.81        2.61      0.62 o 
   3   2  12      170.26      159.37      2.81 o 
   4   2  12       15.36       15.19      1.00 o 
   5   2  12       19.10       20.66      1.15 o 
   6   2  12       23.19       26.72      1.53 o 
   7   2  12       54.26       56.26      2.18 o 
 -11   3  12       31.04       34.11      2.11 o 
 -10   3  12       33.95       30.53      1.71 o 
  -9   3  12       15.98       15.93      1.29 o 
  -8   3  12       10.36       11.71      0.84 o 
  -7   3  12       95.04       91.97      1.60 o 
  -6   3  12        7.40        9.13      0.72 o 
  -5   3  12      575.45      540.60      7.12 o 
  -4   3  12      643.82      592.29      7.58 o 
  -3   3  12       54.66       50.82      1.68 o 
  -2   3  12      364.02      357.52      5.75 o 
  -1   3  12       96.80       87.97      1.47 o 
   0   3  12       19.55       21.09      0.88 o 
   1   3  12      245.79      239.30      3.27 o 
   2   3  12        0.58        0.14      0.59 o 
   3   3  12       40.46       42.44      1.29 o 
   4   3  12       36.80       31.47      1.82 o 
   5   3  12       19.89       18.91      1.31 o 
   6   3  12       32.07       30.49      1.72 o 
 -10   4  12       22.84       22.54      1.57 o 
  -9   4  12        2.82        3.52      0.76 o 
  -8   4  12       29.16       30.41      1.16 o 
  -7   4  12       59.35       58.82      1.49 o 
  -6   4  12      184.31      177.38      2.99 o 
  -5   4  12       61.45       58.34      1.40 o 
  -4   4  12      306.62      296.56      5.07 o 
  -3   4  12      591.58      559.82      8.63 o 
  -2   4  12       38.29       34.83      1.26 o 
  -1   4  12       29.77       31.25      1.07 o 
   0   4  12      119.65      116.15      1.82 o 
   1   4  12       13.93       12.99      0.82 o 
   2   4  12       71.99       73.09      1.62 o 
   3   4  12      101.92       98.18      2.19 o 
   4   4  12       56.44       52.41      1.87 o 
   5   4  12        3.34       -0.27      0.85 o 
  -9   5  12       31.73       37.58      1.38 o 
  -8   5  12        7.49        7.85      0.88 o 
  -7   5  12        7.85        7.19      0.85 o 
  -6   5  12       69.38       67.52      1.64 o 
  -5   5  12      156.43      146.16      3.28 o 
  -4   5  12       57.22       54.96      1.92 o 
  -3   5  12       36.30       39.82      1.94 o 
  -2   5  12      251.99      243.86      3.78 o 
  -1   5  12      138.88      131.79      2.24 o 
   0   5  12       34.23       31.74      1.13 o 
   1   5  12       69.81       71.31      1.82 o 
   2   5  12       72.86       76.90      1.96 o 
   3   5  12       46.97       52.35      1.68 o 
   4   5  12      123.75      121.62      3.00 o 
   5   5  12      201.40      206.50      4.27 o 
  -8   6  12       88.91       90.63      2.08 o 
  -7   6  12       12.40       14.59      1.05 o 
  -6   6  12       13.99       14.83      1.13 o 
  -5   6  12       82.19       78.79      2.40 o 
  -4   6  12       93.51      100.10      2.66 o 
  -3   6  12       48.03       48.50      1.63 o 
  -2   6  12        6.07        5.06      0.85 o 
  -1   6  12        4.57        5.02      0.83 o 
   0   6  12       13.97       15.40      1.23 o 
   1   6  12       81.11       79.98      2.42 o 
   2   6  12      308.86      320.86      4.95 o 
   3   6  12       91.07       92.59      2.30 o 
  -6   7  12       88.23       92.28      3.28 o 
  -5   7  12       48.72       54.34      2.16 o 
  -4   7  12       12.73       12.55      1.30 o 
  -3   7  12       35.77       37.53      1.81 o 
  -2   7  12       35.87       38.49      1.48 o 
  -1   7  12        6.31        7.68      1.09 o 
   0   7  12       11.35       12.90      1.26 o 
   1   7  12       60.37       64.43      2.25 o 
   2   7  12      118.36      119.71      3.71 o 
 -11   0  13       19.91       19.74      2.45 o 
 -10   0  13        1.43       -0.37      1.37 o 
  -9   0  13      197.95      193.04      6.48 o 
  -8   0  13       34.35       33.94      2.50 o 
  -7   0  13        7.62        6.85      1.54 o 
  -6   0  13        9.05        8.71      1.50 o 
  -5   0  13        3.53        3.30      0.80 o 
  -4   0  13      147.21      142.51      3.17 o 
  -3   0  13       38.81       50.56      1.52 o 
  -2   0  13      136.25      136.18      2.78 o 
  -1   0  13      901.56      795.36     20.25 o 
   0   0  13      231.41      194.08      6.35 o 
   1   0  13       25.50       24.80      2.24 o 
   2   0  13      207.83      185.33      6.37 o 
   3   0  13      298.74      284.51      5.96 o 
   4   0  13        8.73        9.55      1.29 o 
   5   0  13        1.11        0.69      0.89 o 
   6   0  13       45.68       50.54      1.98 o 
 -11   1  13       12.05       12.86      1.57 o 
 -10   1  13      123.22      121.22      3.53 o 
  -9   1  13       21.32       22.89      1.64 o 
  -8   1  13       10.45        8.25      1.22 o 
  -7   1  13      188.40      186.82      3.12 o 
  -6   1  13       48.44       47.23      1.44 o 
  -5   1  13      157.33      161.49      2.69 o 
  -4   1  13       64.10       62.66      1.65 o 
  -3   1  13       55.52       50.05      1.21 o 
  -2   1  13      153.44      137.72      2.38 o 
  -1   1  13       57.42       53.12      1.40 o 
   0   1  13      261.81      248.70      5.43 o 
   1   1  13      232.43      232.12      4.13 o 
   2   1  13       17.18       15.10      1.13 o 
   3   1  13        6.61        6.92      0.89 o 
   4   1  13       10.31       10.92      1.07 o 
   5   1  13       10.83       13.09      1.29 o 
   6   1  13       10.19       11.28      1.36 o 
 -11   2  13        5.17        7.70      1.39 o 
 -10   2  13        9.45       10.21      1.39 o 
  -9   2  13       52.30       50.14      1.62 o 
  -8   2  13       17.81       20.77      1.13 o 
  -7   2  13      105.07       93.10      1.82 o 
  -6   2  13       65.99       62.90      1.43 o 
  -5   2  13      392.75      374.59      5.15 o 
  -4   2  13       11.22       14.92      1.78 o 
  -3   2  13        5.80        8.87      0.81 o 
  -2   2  13      224.01      226.00      3.05 o 
  -1   2  13       32.44       30.44      0.99 o 
   0   2  13       31.06       30.24      0.90 o 
   1   2  13       68.13       70.02      1.51 o 
   2   2  13       46.20       44.81      1.45 o 
   3   2  13       97.56       94.25      2.12 o 
   4   2  13       24.18       26.61      1.23 o 
   5   2  13       11.88       10.11      1.14 o 
   6   2  13      149.73      151.12      3.50 o 
 -10   3  13        9.72       10.38      1.27 o 
  -9   3  13        7.99        8.93      1.17 o 
  -8   3  13       40.30       42.58      1.49 o 
  -7   3  13       96.95       91.23      1.81 o 
  -6   3  13      145.73      126.54      2.14 o 
  -5   3  13       43.65       38.71      1.29 o 
  -4   3  13       60.14       53.94      1.76 o 
  -3   3  13       60.17       58.35      1.82 o 
  -2   3  13       61.84       59.29      1.57 o 
  -1   3  13       98.04       94.57      1.58 o 
   0   3  13       32.16       31.58      1.08 o 
   1   3  13       62.69       63.77      1.47 o 
   2   3  13       18.08       19.57      1.27 o 
   3   3  13       14.52       13.74      0.99 o 
   4   3  13       12.99       13.25      1.20 o 
   5   3  13        4.43        6.94      1.27 o 
 -10   4  13        2.01        2.76      1.23 o 
  -9   4  13       21.38       18.12      1.75 o 
  -8   4  13       26.15       26.43      1.26 o 
  -7   4  13       50.80       50.72      1.82 o 
  -6   4  13      102.72       94.81      1.85 o 
  -5   4  13      194.06      188.03      3.17 o 
  -4   4  13       96.31       97.32      2.45 o 
  -3   4  13      104.21      100.53      3.33 o 
  -2   4  13       21.19       18.59      1.06 o 
  -1   4  13        8.08        7.40      0.74 o 
   0   4  13       17.96       21.10      0.85 o 
   1   4  13      126.56      132.00      2.27 o 
   2   4  13      121.76      125.16      2.23 o 
   3   4  13       51.58       51.93      1.91 o 
   4   4  13       11.81       13.91      1.21 o 
   5   4  13       50.52       58.88      2.21 o 
  -9   5  13        0.54        0.71      1.43 o 
  -8   5  13       23.84       23.14      1.14 o 
  -7   5  13       89.72       93.05      2.21 o 
  -6   5  13       65.59       68.35      2.25 o 
  -5   5  13        1.26        0.17      0.89 o 
  -4   5  13      156.98      149.85      2.79 o 
  -3   5  13       39.58       42.70      1.71 o 
  -2   5  13       24.68       27.11      1.55 o 
  -1   5  13       17.48       19.15      0.97 o 
   0   5  13       21.62       24.50      1.41 o 
   1   5  13       58.09       58.38      2.05 o 
   2   5  13       68.90       75.99      2.01 o 
   3   5  13       10.69       12.28      1.08 o 
   4   5  13      112.18      125.84      3.16 o 
  -7   6  13       17.27       17.13      1.42 o 
  -6   6  13       57.40       57.09      2.16 o 
  -5   6  13      130.25      136.53      3.29 o 
  -4   6  13       21.97       23.54      1.48 o 
  -3   6  13       21.72       22.89      1.79 o 
  -2   6  13       28.33       28.54      1.61 o 
  -1   6  13       33.46       35.55      1.28 o 
   0   6  13       93.53      103.96      2.75 o 
   1   6  13        6.39        6.32      1.13 o 
   2   6  13       52.79       56.11      2.17 o 
  -5   7  13       10.14       10.73      1.34 o 
  -4   7  13        3.19        3.73      1.16 o 
  -3   7  13       13.08       11.43      1.34 o 
  -2   7  13        8.53        9.37      1.30 o 
  -1   7  13       10.94       14.43      1.66 o 
   0   7  13       13.07       15.65      1.38 o 
 -11   0  14       61.23       56.05      3.48 o 
 -10   0  14        1.77        1.67      1.64 o 
  -9   0  14        0.89        0.53      1.49 o 
  -8   0  14       49.73       55.98      3.21 o 
  -7   0  14        0.40       -1.19      1.16 o 
  -6   0  14       50.93       45.60      2.18 o 
  -5   0  14       62.81       56.00      1.80 o 
  -4   0  14        1.61        1.76      0.77 o 
  -3   0  14      195.69      143.55      2.83 o 
  -2   0  14       17.91       26.57      2.26 o 
  -1   0  14       34.66       43.49      3.00 o 
   0   0  14       23.71       17.89      2.06 o 
   1   0  14       32.65       31.02      2.67 o 
   2   0  14       14.54       15.04      2.11 o 
   3   0  14        9.69       13.19      2.24 o 
   4   0  14       40.49       35.99      1.99 o 
   5   0  14        7.09        6.99      1.10 o 
 -11   1  14       27.52       30.17      2.01 o 
 -10   1  14        0.21       -0.19      1.05 o 
  -9   1  14       13.55       17.12      2.52 o 
  -8   1  14       27.23       25.44      1.34 o 
  -7   1  14       19.52       19.22      1.06 o 
  -6   1  14       50.83       45.64      1.42 o 
  -5   1  14      165.88      146.09      2.30 o 
  -4   1  14       61.83       44.37      1.21 o 
  -3   1  14       88.07       99.90      3.18 o 
  -2   1  14       32.08       28.18      1.42 o 
  -1   1  14       31.17       27.02      1.33 o 
   0   1  14        1.56        3.18      1.11 o 
   1   1  14      125.64      118.32      3.40 o 
   2   1  14       25.02       23.07      1.42 o 
   3   1  14        9.91        9.66      0.95 o 
   4   1  14        7.13        9.50      1.36 o 
   5   1  14       39.77       40.43      1.56 o 
 -10   2  14       12.21       11.33      1.50 o 
  -9   2  14        9.32       10.13      1.40 o 
  -8   2  14       13.53       12.76      1.00 o 
  -7   2  14       54.22       47.29      1.55 o 
  -6   2  14       19.57       16.28      0.99 o 
  -5   2  14       64.84       58.58      1.55 o 
  -4   2  14       57.93       68.35      2.52 o 
  -3   2  14        4.37        4.29      0.74 o 
  -2   2  14      200.35      186.39      3.08 o 
  -1   2  14      123.24      124.80      2.04 o 
   0   2  14        1.45        0.66      0.66 o 
   1   2  14       22.09       22.91      1.10 o 
   2   2  14       23.40       24.95      1.20 o 
   3   2  14        0.86        1.88      0.77 o 
   4   2  14       15.77       17.10      1.12 o 
   5   2  14       27.17       25.98      2.07 o 
 -10   3  14       36.99       37.68      1.85 o 
  -9   3  14       21.05       21.50      1.45 o 
  -8   3  14       34.91       35.66      1.41 o 
  -7   3  14       79.10       70.86      2.95 o 
  -6   3  14       12.45       12.78      0.82 o 
  -5   3  14       16.40       15.71      1.14 o 
  -4   3  14      171.38      155.64      4.14 o 
  -3   3  14       39.52       37.54      1.37 o 
  -2   3  14       60.22       64.62      1.68 o 
  -1   3  14        4.19        4.43      0.78 o 
   0   3  14       66.68       66.85      1.53 o 
   1   3  14       10.50        9.93      0.89 o 
   2   3  14        9.25        8.59      0.89 o 
   3   3  14       18.60       17.87      1.11 o 
   4   3  14       31.66       33.18      1.64 o 
   5   3  14       13.24       11.56      1.31 o 
  -9   4  14       63.23       65.04      3.12 o 
  -8   4  14       34.81       35.76      1.43 o 
  -7   4  14        7.17        8.01      1.36 o 
  -6   4  14        3.65        2.02      0.77 o 
  -5   4  14       44.57       42.23      1.49 o 
  -4   4  14        3.41        2.51      0.94 o 
  -3   4  14        3.87        3.97      0.95 o 
  -2   4  14      112.28      107.08      2.27 o 
  -1   4  14       96.37       91.24      1.84 o 
   0   4  14      155.90      147.99      2.44 o 
   1   4  14        8.87        9.63      0.83 o 
   2   4  14        0.03       -0.41      1.21 o 
   3   4  14       13.85       14.34      1.27 o 
   4   4  14      113.82      109.62      2.91 o 
  -8   5  14       24.61       27.25      1.49 o 
  -7   5  14       23.67       25.72      1.49 o 
  -6   5  14       12.67       12.33      1.98 o 
  -5   5  14       15.70       18.53      2.02 o 
  -4   5  14        4.97        5.48      1.19 o 
  -3   5  14        0.88        0.49      0.91 o 
  -2   5  14       45.34       45.55      1.60 o 
  -1   5  14        4.41        4.40      0.78 o 
   0   5  14       74.02       71.63      1.93 o 
   1   5  14       20.71       20.15      1.41 o 
   2   5  14       57.40       60.50      1.86 o 
   3   5  14        3.13        3.26      2.68 o 
  -7   6  14       43.69       50.01      2.10 o 
  -6   6  14       19.04       21.14      1.57 o 
  -5   6  14       11.39        9.11      1.77 o 
  -4   6  14       13.96       15.18      1.61 o 
  -3   6  14       52.20       55.68      2.21 o 
  -2   6  14       61.95       70.32      1.72 o 
  -1   6  14        1.78        2.87      0.84 o 
   0   6  14      237.25      243.72      4.74 o 
   1   6  14       59.65       62.77      4.41 o 
 -10   0  15      140.70      149.52      5.80 o 
  -9   0  15        2.03        1.34      1.51 o 
  -8   0  15        0.38       -0.80      1.32 o 
  -7   0  15        0.84        3.01      1.08 o 
  -6   0  15        0.30        0.84      0.94 o 
  -5   0  15       34.96       24.20      1.25 o 
  -4   0  15      168.59      188.65      3.55 o 
  -3   0  15       31.29       30.38      2.60 o 
  -2   0  15       16.61       11.13      2.05 o 
  -1   0  15      107.68      114.09      4.83 o 
   0   0  15        0.52        0.61      1.50 o 
   1   0  15        4.32        1.18      1.77 o 
   2   0  15       44.99       44.89      3.12 o 
   3   0  15       27.94       32.20      2.82 o 
   4   0  15       10.84       12.67      2.41 o 
   5   0  15       24.02       23.21      1.99 o 
 -10   1  15       31.25       29.88      1.58 o 
  -9   1  15       36.21       39.73      1.66 o 
  -8   1  15       42.63       48.74      1.79 o 
  -7   1  15       50.45       48.02      1.53 o 
  -6   1  15        4.98        6.85      0.75 o 
  -5   1  15       81.53       82.83      1.69 o 
  -4   1  15       34.61       27.18      1.64 o 
  -3   1  15        0.42       -0.51      0.67 o 
  -2   1  15       21.37       19.54      1.84 o 
  -1   1  15        5.34        4.96      1.30 o 
   0   1  15       30.42       33.95      1.97 o 
   1   1  15       21.31       24.40      1.83 o 
   2   1  15       21.99       21.02      1.65 o 
   3   1  15       26.29       26.44      1.29 o 
   4   1  15       24.09       26.06      1.35 o 
 -10   2  15       10.04        9.65      1.40 o 
  -9   2  15       20.49       22.94      1.29 o 
  -8   2  15        6.30        8.36      0.96 o 
  -7   2  15       17.12       19.78      1.10 o 
  -6   2  15        4.30        7.09      0.86 o 
  -5   2  15        6.41        7.97      1.00 o 
  -4   2  15        5.28        4.29      0.79 o 
  -3   2  15       29.92       25.42      1.16 o 
  -2   2  15      115.80      114.17      2.26 o 
  -1   2  15       35.55       33.20      1.45 o 
   0   2  15       51.47       53.70      1.87 o 
   1   2  15       85.69       83.54      1.99 o 
   2   2  15       14.03       17.54      1.20 o 
   3   2  15        8.84       10.49      1.02 o 
   4   2  15        0.00        0.70      1.09 o 
  -9   3  15       14.81       21.83      1.52 o 
  -8   3  15        2.56        2.21      0.82 o 
  -7   3  15       41.28       44.14      1.57 o 
  -6   3  15       26.43       22.25      1.14 o 
  -5   3  15       19.98       20.41      1.29 o 
  -4   3  15      108.17      100.85      2.23 o 
  -3   3  15       12.63       13.01      1.00 o 
  -2   3  15       14.86       15.75      1.03 o 
  -1   3  15       14.54       15.10      1.01 o 
   0   3  15       89.12       87.11      2.41 o 
   1   3  15       17.97       21.86      1.16 o 
   2   3  15        9.04        8.78      0.95 o 
   3   3  15        8.31        9.29      2.12 o 
   4   3  15       54.67       55.35      2.15 o 
  -9   4  15       25.12       25.17      1.63 o 
  -8   4  15      111.43      116.74      3.42 o 
  -7   4  15       36.53       37.98      1.70 o 
  -6   4  15        1.00        1.72      0.77 o 
  -5   4  15        2.13        0.73      0.79 o 
  -4   4  15       19.89       22.02      1.38 o 
  -3   4  15        5.16        5.93      0.88 o 
  -2   4  15       14.22       14.44      1.14 o 
  -1   4  15        2.30        2.81      0.80 o 
   0   4  15        1.93        1.16      0.84 o 
   1   4  15       13.47       14.40      1.22 o 
   2   4  15       24.81       25.61      1.50 o 
   3   4  15       11.12       12.95      1.47 o 
  -7   5  15       30.32       33.28      1.71 o 
  -6   5  15       40.39       41.66      1.90 o 
  -5   5  15       21.37       24.57      2.16 o 
  -4   5  15       14.41       14.31      1.28 o 
  -3   5  15       51.33       54.32      1.76 o 
  -2   5  15        1.08        0.25      0.82 o 
  -1   5  15        1.62        1.00      0.75 o 
   0   5  15        0.41       -1.37      0.91 o 
   1   5  15       13.38       15.41      1.35 o 
   2   5  15       10.88        9.79      1.57 o 
  -5   6  15       12.77       11.81      1.33 o 
  -4   6  15       58.21       61.80      2.27 o 
  -3   6  15        4.59        2.83      1.10 o 
  -2   6  15       57.84       62.56      2.13 o 
  -1   6  15       11.62       10.60      1.25 o 
 -10   0  16        0.77       -0.48      1.53 o 
  -9   0  16       73.60       85.18      3.02 o 
  -8   0  16        0.33        0.07      1.07 o 
  -7   0  16      101.05       99.39      3.12 o 
  -6   0  16       19.59       26.81      2.35 o 
  -5   0  16        1.58        2.17      1.06 o 
  -4   0  16        3.74        8.30      1.84 o 
  -3   0  16       14.18       10.07      2.07 o 
  -2   0  16        0.94        0.06      1.70 o 
  -1   0  16       30.39       30.48      2.69 o 
   0   0  16       32.18       35.78      2.90 o 
   1   0  16       10.51        9.87      2.25 o 
   2   0  16      198.74      195.39      7.02 o 
   3   0  16       27.74       24.37      2.89 o 
   4   0  16        0.97       -2.55      1.96 o 
 -10   1  16       65.98       73.17      2.31 o 
  -9   1  16        7.56       10.78      1.34 o 
  -8   1  16      150.68      152.42      3.27 o 
  -7   1  16        7.55        8.85      1.13 o 
  -6   1  16       70.43       70.51      1.65 o 
  -5   1  16        1.73        3.57      0.80 o 
  -4   1  16       29.28       26.11      1.19 o 
  -3   1  16        0.26        1.02      1.32 o 
  -2   1  16       77.01       73.21      5.58 o 
  -1   1  16       56.07       48.70      2.34 o 
   0   1  16        9.90       10.83      2.26 o 
   1   1  16        2.78        1.62      1.36 o 
   2   1  16        1.78        1.88      1.00 o 
   3   1  16        3.10        3.34      1.22 o 
  -9   2  16      126.64      138.12      2.84 o 
  -8   2  16        6.31        6.86      0.97 o 
  -7   2  16       65.09       70.19      1.86 o 
  -6   2  16       14.22       11.46      1.18 o 
  -5   2  16       30.28       28.20      1.29 o 
  -4   2  16       11.46       12.40      0.97 o 
  -3   2  16       51.84       58.09      1.68 o 
  -2   2  16       56.04       51.68      4.03 o 
  -1   2  16        9.19        6.12      1.49 o 
   0   2  16      144.14      152.65      3.33 o 
   1   2  16       19.90       22.53      1.45 o 
   2   2  16       17.67       19.77      1.20 o 
   3   2  16        5.83        4.07      1.05 o 
  -9   3  16       32.95       32.84      1.77 o 
  -8   3  16        2.01        2.64      1.14 o 
  -7   3  16       78.02       84.48      2.48 o 
  -6   3  16       20.10       19.92      1.13 o 
  -5   3  16        4.08        4.65      1.01 o 
  -4   3  16        2.73        3.47      0.88 o 
  -3   3  16       48.40       50.77      1.65 o 
  -2   3  16       16.99       20.09      1.80 o 
  -1   3  16      203.49      218.56      5.35 o 
   0   3  16       27.95       31.43      5.37 o 
   1   3  16       52.35       54.21      1.71 o 
   2   3  16        0.34        1.02      0.81 o 
   3   3  16        8.71        8.06      1.19 o 
  -8   4  16        4.67        8.40      1.52 o 
  -7   4  16       51.34       56.29      2.70 o 
  -6   4  16       10.88       13.24      1.07 o 
  -5   4  16       52.16       50.45      1.67 o 
  -4   4  16       25.31       24.57      1.29 o 
  -3   4  16       32.25       32.53      1.40 o 
  -2   4  16       45.89       50.32      2.52 o 
  -1   4  16       38.69       44.71      1.62 o 
   0   4  16       36.54       35.57      2.23 o 
   1   4  16      100.73       99.50      2.74 o 
   2   4  16       65.85       65.93      3.84 o 
  -6   5  16       69.84       75.50      2.48 o 
  -5   5  16        3.54        3.08      0.93 o 
  -4   5  16       27.46       32.70      1.73 o 
  -3   5  16        7.65        6.54      1.02 o 
  -2   5  16       78.35       75.00      2.06 o 
  -1   5  16       19.29       18.59      1.25 o 
   0   5  16       38.90       36.47      1.74 o 
  -9   0  17       11.53       10.14      1.49 o 
  -8   0  17       31.44       33.04      2.03 o 
  -7   0  17        0.80        0.03      1.00 o 
  -6   0  17       89.61      114.44      8.55 o 
  -5   0  17       56.59       68.87      3.98 o 
  -4   0  17       67.99       72.32      4.07 o 
  -3   0  17        9.20        9.07      2.02 o 
  -2   0  17       15.18       17.81      2.52 o 
  -1   0  17        0.02       -1.00      1.83 o 
   0   0  17        3.26       -1.03      1.91 o 
   1   0  17        0.84        4.44      1.95 o 
   2   0  17       85.71       95.58      4.92 o 
  -9   1  17       70.84       75.92      2.35 o 
  -8   1  17       22.33       27.46      1.34 o 
  -7   1  17       18.42       21.54      1.10 o 
  -6   1  17       49.08       51.37      1.67 o 
  -5   1  17       47.72       50.01      1.69 o 
  -4   1  17       38.28       40.55      4.98 o 
  -3   1  17       64.86       68.81      2.83 o 
  -2   1  17        6.13        3.67      1.46 o 
  -1   1  17        8.52        8.87      1.45 o 
   0   1  17       29.93       28.76      2.02 o 
   1   1  17        4.06        1.95      1.10 o 
   2   1  17       36.90       37.66      1.83 o 
  -9   2  17       21.27       25.56      1.39 o 
  -8   2  17        7.27        6.96      0.95 o 
  -7   2  17       18.52       21.51      1.44 o 
  -6   2  17       11.84       12.16      1.10 o 
  -5   2  17       80.14       78.76      2.05 o 
  -4   2  17       21.53       19.61      1.33 o 
  -3   2  17        3.69        4.91      1.42 o 
  -2   2  17       24.47       27.34      2.04 o 
  -1   2  17       19.93       23.62      1.94 o 
   0   2  17       40.83       39.06      2.28 o 
   1   2  17       11.67       13.26      2.10 o 
   2   2  17       81.38       87.87      2.66 o 
  -8   3  17        9.00        9.40      1.31 o 
  -7   3  17        0.38        0.34      1.02 o 
  -6   3  17       30.81       34.06      1.68 o 
  -5   3  17        2.77        3.71      1.09 o 
  -4   3  17       58.11       63.57      1.89 o 
  -3   3  17       88.73      101.44      2.95 o 
  -2   3  17       43.13       44.71      2.40 o 
  -1   3  17       92.60      102.31      3.78 o 
   0   3  17       71.96       72.77      3.04 o 
   1   3  17       87.70       90.56      3.40 o 
  -7   4  17       14.04       17.98      2.79 o 
  -6   4  17        2.60        2.10      1.29 o 
  -5   4  17       12.40       14.66      1.58 o 
  -4   4  17        1.78        1.44      0.90 o 
  -3   4  17       32.65       36.98      1.63 o 
  -2   4  17       15.41       17.11      1.20 o 
  -1   4  17       41.31       42.03      2.45 o 
   0   4  17       24.28       25.02      2.06 o 
  -4   5  17        7.02        8.89      1.13 o 
  -3   5  17       11.96       14.28      1.21 o 
  -8   0  18       47.37       59.39      2.63 o 
  -7   0  18        9.04        9.55      1.44 o 
  -6   0  18        0.09       -0.95      1.71 o 
  -5   0  18       25.44       30.10      3.03 o 
  -4   0  18        1.73        0.48      1.97 o 
  -3   0  18       22.89       27.77      2.78 o 
  -2   0  18       54.43       52.91      3.77 o 
  -1   0  18        7.70        5.73      2.24 o 
   0   0  18        1.98        2.46      2.28 o 
   1   0  18       48.74       49.80      3.94 o 
  -8   1  18       70.70       75.94      2.36 o 
  -7   1  18        5.28        6.80      1.14 o 
  -6   1  18        6.46        7.21      1.46 o 
  -5   1  18        1.90        0.77      2.54 o 
  -4   1  18       17.04       16.98      1.86 o 
  -3   1  18        4.42        6.51      2.36 o 
  -2   1  18        4.31        4.66      1.40 o 
  -1   1  18       15.03       18.37      1.86 o 
   0   1  18       48.70       49.44      2.63 o 
   1   1  18      107.50      105.40      2.94 o 
  -7   2  18       13.74       14.46      1.21 o 
  -6   2  18       60.56       65.61      2.00 o 
  -5   2  18       27.26       34.04      1.46 o 
  -4   2  18       19.58       21.33      3.65 o 
  -3   2  18      116.34      118.41      3.83 o 
  -2   2  18        1.10        0.61      1.46 o 
  -1   2  18       18.02       19.38      1.92 o 
   0   2  18       61.50       66.59      2.96 o 
  -6   3  18       61.56       59.18      2.70 o 
  -5   3  18      128.89      130.96      2.79 o 
  -4   3  18      109.42      120.29      2.63 o 
  -3   3  18      116.45      115.97      3.82 o 
  -2   3  18      238.48      261.12      6.31 o 
  -1   3  18      104.37      107.19      8.76 o 
  -4   4  18      121.55      129.03      2.83 o 
  -3   4  18      148.53      156.71      3.14 o 
  -7   0  19        0.19        1.53      2.14 o 
  -6   0  19        7.76        8.70      2.26 o 
  -5   0  19        4.19        4.02      2.25 o 
  -4   0  19       70.79       72.75      4.25 o 
  -3   0  19       58.77       61.04      4.17 o 
  -2   0  19        2.99        3.31      2.31 o 
  -1   0  19      376.49      395.89     12.18 o 
  -6   1  19       65.40       64.37      2.89 o 
  -5   1  19       17.59       13.92      1.79 o 
  -4   1  19        0.80       -1.30      1.45 o 
  -3   1  19      136.07      142.94      4.33 o 
  -2   1  19       46.66       54.93      2.82 o 
  -1   1  19       23.34       24.80      3.66 o 
  -6   2  19       54.09       53.92      1.91 o 
  -5   2  19       93.99      101.66      3.59 o 
  -4   2  19        5.21        5.09      1.60 o 
  -3   2  19       39.40       38.96      2.42 o 
  -2   2  19      154.86      164.17      7.61 o 
                                                 
